# Supplementary material for: 2-Methyl-3-(2-methyl­phen­yl)-7-nitro­quinazolin-4(3H)-one
Source: Acta Crystallogr Sect E Struct Rep Online. 2012 Feb 29;68(Pt 3):o863. doi: 10.1107/S1600536812007350 (PMC3297915; doi:10.1107/S1600536812007350)
Supplement: Supplementary file 2 [file e-68-0o863-Isup2.hkl]

# 
# h,k,l, Fc-squared, Fo-squared, sigma(Fo-squared) and status flag 
# 
data_I
_shelx_title '  C2/c' 
_shelx_refln_list_code          4 
_shelx_F_calc_maximum      246.40 
_exptl_crystal_F_000      1232.00 
_reflns_d_resolution_high  0.7924 
 
loop_ 
 _symmetry_equiv_pos_as_xyz 
 'x, y, z' 
 '-x, y, -z+1/2' 
 'x+1/2, y+1/2, z' 
 '-x+1/2, y+1/2, -z+1/2' 
 '-x, -y, -z' 
 'x, -y, z-1/2' 
 '-x+1/2, -y+1/2, -z' 
 'x+1/2, -y+1/2, z-1/2' 
 
_cell_length_a    14.4614 
_cell_length_b    16.5383 
_cell_length_c    12.9968 
_cell_angle_alpha  90.000 
_cell_angle_beta  119.072 
_cell_angle_gamma  90.000 
 
_shelx_F_squared_multiplier     1.000 
 
loop_ 
 _refln_index_h 
 _refln_index_k 
 _refln_index_l 
 _refln_F_squared_calc 
 _refln_F_squared_meas 
 _refln_F_squared_sigma 
 _refln_observed_status 
   8   0   0       93.30      111.76     10.08 o 
  10   0   0     2816.25     2706.38     37.36 o 
  12   0   0      383.36      378.30     20.97 o 
  14   0   0      376.66      386.65     17.75 o 
   1   1   0     6006.35     5188.99     19.66 o 
   3   1   0    16837.40    14693.97     48.30 o 
   5   1   0    17905.72    17299.14     52.33 o 
   7   1   0      214.29      225.99     19.05 o 
   9   1   0     7163.85     7128.42     58.78 o 
  11   1   0     1453.00     1472.41     28.79 o 
  13   1   0      151.32      162.26      9.17 o 
  15   1   0       97.73      112.12      5.61 o 
   2   2   0      106.23      106.98      4.18 o 
   4   2   0    12257.26    11263.56     74.80 o 
   6   2   0     1174.14     1143.13     15.14 o 
   8   2   0      384.29      455.99     19.42 o 
  10   2   0     3719.82     3733.75     29.24 o 
  12   2   0     1561.84     1512.83     22.82 o 
  14   2   0      209.00      234.76      9.69 o 
   3   3   0    16464.77    14882.03     44.33 o 
   5   3   0    16092.03    16016.57     89.59 o 
   7   3   0    20451.09    20521.03     71.83 o 
   9   3   0      513.95      495.86     22.00 o 
  11   3   0     2477.34     2588.28     30.42 o 
  13   3   0      128.77      133.28      7.84 o 
  15   3   0       25.16        8.15      1.84 o 
   0   4   0     1683.66     1842.29     19.85 o 
   2   4   0     6360.63     5652.73     76.48 o 
   4   4   0     1279.42     1239.21     15.20 o 
   6   4   0       46.25       63.68      4.10 o 
   8   4   0       76.38       99.87      9.66 o 
  10   4   0      138.56      140.01      6.26 o 
  12   4   0      207.10      233.62     11.06 o 
  14   4   0        0.66        6.41      1.61 o 
   1   5   0    15794.90    14310.05     64.30 o 
   3   5   0      864.50      943.36     13.31 o 
   5   5   0     1149.11     1330.99     49.90 o 
   7   5   0     1319.34     1267.98     19.52 o 
   9   5   0      347.13      412.57     14.11 o 
  11   5   0      253.55      235.19      9.24 o 
  13   5   0     1798.95     1701.28     35.47 o 
  15   5   0      370.65      362.64     12.37 o 
   0   6   0      920.51     1127.77     19.88 o 
   2   6   0     1060.98     1097.40     14.72 o 
   4   6   0     1152.32     1067.74     16.32 o 
   6   6   0        0.72        7.46      3.89 o 
   8   6   0        9.89        6.51      3.41 o 
  10   6   0      417.69      339.68     11.89 o 
  12   6   0      101.18       59.89      5.69 o 
  14   6   0        2.22        3.88      1.29 o 
   1   7   0     5586.01     5576.03     48.82 o 
   3   7   0     2329.97     2395.17     24.83 o 
   5   7   0       14.89       18.63      2.72 o 
   7   7   0      423.98      348.34     17.64 o 
   9   7   0       41.69       49.41      3.53 o 
  11   7   0        1.07        7.36      2.15 o 
  13   7   0       88.93       79.49      8.73 o 
   2   8   0      423.52      437.97     11.01 o 
   4   8   0       61.61       42.25      3.90 o 
   6   8   0     2596.86     2551.94     42.30 o 
   8   8   0      385.76      492.55     13.02 o 
  10   8   0      233.82      214.40     11.60 o 
  12   8   0        8.18        8.13      4.39 o 
  14   8   0       20.17       27.47      3.85 o 
   1   9   0      203.72      332.03     11.70 o 
   3   9   0      365.82      418.47     12.07 o 
   5   9   0     1885.09     2019.71     28.18 o 
   7   9   0      358.79      325.78     10.35 o 
   9   9   0      253.09      234.92     11.30 o 
  11   9   0       28.08       36.25      7.36 o 
  13   9   0      135.18      141.71     10.21 o 
   0  10   0      634.53      618.83     21.52 o 
   2  10   0      305.11      290.00     10.44 o 
   4  10   0     1628.77     1728.09     26.76 o 
   6  10   0     2235.77     2165.06     31.01 o 
   8  10   0      143.87      163.69      7.66 o 
  10  10   0      642.38      591.67     17.31 o 
  12  10   0      188.14      173.97     12.38 o 
  14  10   0       76.42       77.56      4.85 o 
   1  11   0      903.51      754.94     26.24 o 
   3  11   0     3623.59     3600.14     39.53 o 
   5  11   0       88.03      103.96      5.77 o 
   7  11   0     2311.58     2318.20     44.88 o 
   9  11   0      143.72      166.56      9.63 o 
  11  11   0      326.37      277.82     10.29 o 
   0  12   0      175.34      140.38     11.83 o 
   2  12   0       95.52      116.84      7.77 o 
   4  12   0      133.60      132.73      6.74 o 
   6  12   0        1.15        1.36      1.80 o 
   8  12   0      281.21      263.29      9.50 o 
  10  12   0      225.80      217.47      9.77 o 
  12  12   0       42.90       33.70     12.78 o 
   1  13   0       80.52      109.41      6.35 o 
   3  13   0     1010.21     1001.66     18.75 o 
   5  13   0      412.94      421.01     14.33 o 
   7  13   0      667.74      670.44     14.67 o 
   9  13   0       59.31       62.50      4.25 o 
  11  13   0      239.68      240.54      7.93 o 
   0  14   0        1.84        4.54      2.70 o 
   2  14   0       78.93       67.80      7.40 o 
   4  14   0      791.30      759.33     28.77 o 
   6  14   0      195.72      215.09     13.86 o 
   8  14   0       18.64       24.97      3.00 o 
  10  14   0        9.45       13.29      2.30 o 
   1  15   0       17.96       11.99      3.11 o 
   3  15   0      562.25      597.39     17.49 o 
   5  15   0       79.92       75.67      9.39 o 
   7  15   0      110.86      131.60     10.84 o 
   9  15   0       31.32       33.36      5.16 o 
   0  16   0       42.66       20.39      5.22 o 
   2  16   0      333.47      268.46     11.78 o 
   4  16   0      307.16      295.50     11.45 o 
   6  16   0       64.96       73.16      7.50 o 
   8  16   0      268.11      292.20     15.53 o 
   1  17   0      892.40      771.86     19.37 o 
   3  17   0      143.85      141.85      7.99 o 
   5  17   0        0.16        1.52      2.97 o 
   7  17   0        3.70        2.33      1.76 o 
   9  17   0        1.86        0.08      1.32 o 
   0  18   0        6.28        3.87      2.92 o 
   2  18   0       18.67       17.35      2.45 o 
   4  18   0      104.03      128.09      9.50 o 
   6  18   0      163.49      181.81      7.10 o 
   8  18   0      517.42      576.93     12.80 o 
   1  19   0        1.35        2.03      1.52 o 
   3  19   0      306.26      299.67      8.26 o 
   5  19   0       16.57       12.03      1.97 o 
   0  20   0      187.54      190.30      9.21 o 
   2  20   0      147.72      165.03     12.95 o 
   4  20   0       71.39       89.14      5.54 o 
 -15   1   1      153.93      173.30      7.62 o 
 -13   1   1       22.27       20.69      3.70 o 
 -11   1   1     4178.33     3987.20     28.56 o 
  -9   1   1      291.77      297.66     14.61 o 
  -7   1   1     1188.56     1233.41     27.60 o 
  -5   1   1     5715.31     5520.99     48.20 o 
  -3   1   1     9585.10     8450.60     20.47 o 
  -1   1   1     7042.83     6252.43     19.96 o 
   3   1   1       15.41       23.98      1.84 o 
   5   1   1     5087.98     4845.11     39.81 o 
   7   1   1       67.97       56.90      4.25 o 
   9   1   1     5004.04     5010.12     35.57 o 
  11   1   1      854.84      868.89     31.32 o 
  13   1   1      229.19      233.10     10.50 o 
  15   1   1      566.87      624.44     15.32 o 
 -16   2   1       68.66      101.67      6.30 o 
 -14   2   1        9.33       12.39      2.78 o 
 -12   2   1      360.12      388.74     10.23 o 
 -10   2   1      489.56      518.22     13.10 o 
  -8   2   1     5442.23     5594.62     64.76 o 
  -6   2   1      445.84      480.68     26.93 o 
  -4   2   1     3065.92     3178.54     18.09 o 
  -2   2   1      203.49      158.19      3.35 o 
   0   2   1      712.67      637.17     14.87 o 
   2   2   1     3836.91     3531.04     19.86 o 
   4   2   1     1372.09     1362.79     20.93 o 
   6   2   1     3288.87     3722.28     36.07 o 
   8   2   1      337.43      252.96     15.19 o 
  10   2   1     8302.91     8295.34     42.19 o 
  12   2   1      897.98      948.65     17.73 o 
  14   2   1        8.34        3.45      1.74 o 
 -15   3   1      221.24      274.45      8.94 o 
 -13   3   1     1570.73     1567.40     22.63 o 
 -11   3   1     3040.12     2944.62     22.66 o 
  -9   3   1     2966.75     2894.65     51.14 o 
  -7   3   1      113.21      187.82     11.29 o 
  -5   3   1     7486.71     6882.73     32.48 o 
  -1   3   1     5301.66     4861.27     24.76 o 
   1   3   1      198.86      270.96      3.23 o 
   3   3   1     2555.17     2201.90     18.82 o 
   5   3   1      653.02      693.75     12.67 o 
   7   3   1      384.71      338.71      9.95 o 
   9   3   1       20.63       22.84      2.98 o 
  11   3   1     1107.43     1024.82     23.37 o 
  13   3   1        2.47        3.32      1.70 o 
  15   3   1       51.39       53.11      4.48 o 
 -16   4   1      314.96      261.72      9.26 o 
 -14   4   1      232.71      284.19     10.14 o 
 -12   4   1      624.06      560.07     14.04 o 
 -10   4   1      864.87      884.64     19.33 o 
  -8   4   1     1324.41     1341.64     32.93 o 
  -6   4   1    11097.42    11720.51     48.89 o 
  -4   4   1      228.44      231.75      6.17 o 
  -2   4   1       27.05        2.69      0.45 o 
   0   4   1      172.51      161.77      7.33 o 
   2   4   1        6.97        7.87      4.30 o 
   4   4   1     4095.00     4202.01     30.04 o 
   6   4   1      441.02      470.64     11.76 o 
   8   4   1      421.66      407.50     19.65 o 
  10   4   1        0.15       -1.83      1.83 o 
  12   4   1      333.57      365.26     13.39 o 
  14   4   1       31.68       29.99      2.81 o 
 -15   5   1      812.00      800.35     19.48 o 
 -13   5   1       75.96       67.41      4.76 o 
 -11   5   1       64.17       69.53      5.06 o 
  -9   5   1       10.08       30.26      5.78 o 
  -7   5   1      621.78      602.31     21.14 o 
  -5   5   1      493.82      600.58     11.48 o 
  -3   5   1     4809.80     4526.63     27.68 o 
  -1   5   1     2350.22     2262.04     26.50 o 
   1   5   1       11.22       12.52      1.62 o 
   3   5   1     4345.06     4308.04     88.95 o 
   5   5   1     1444.47     1595.65     21.23 o 
   7   5   1       41.35       66.02      4.93 o 
   9   5   1        7.92        9.71      1.89 o 
  11   5   1     1483.62     1398.51     28.16 o 
  13   5   1      141.72      178.90      6.77 o 
 -14   6   1      727.11      699.30     22.88 o 
 -12   6   1      936.83      778.17     15.93 o 
 -10   6   1      440.94      409.11     15.84 o 
  -8   6   1     2352.22     2401.86     46.75 o 
  -6   6   1     4954.90     5358.08     39.98 o 
  -4   6   1     2080.97     1984.80     21.26 o 
  -2   6   1       80.03       76.23      5.66 o 
   0   6   1      605.66      606.67     17.98 o 
   2   6   1     1201.91     1223.38     16.06 o 
   4   6   1     2578.62     2344.54     38.64 o 
   6   6   1     3278.88     3288.10     33.51 o 
   8   6   1       25.72       30.72      4.13 o 
  10   6   1      106.55       60.36      8.41 o 
  12   6   1      804.67      742.26     18.42 o 
  14   6   1        0.95        6.70      1.29 o 
 -15   7   1       11.37        1.58      1.67 o 
 -13   7   1      102.39      135.03     11.79 o 
 -11   7   1     1604.81     1320.07     29.79 o 
  -9   7   1      253.96      291.87     14.46 o 
  -7   7   1      383.68      349.27     17.41 o 
  -5   7   1        1.90       18.59      2.65 o 
  -3   7   1     6756.89     6935.86     59.92 o 
  -1   7   1    10562.21    10360.59     68.64 o 
   1   7   1     3465.59     3487.59     27.95 o 
   3   7   1      339.10      330.63      9.58 o 
   5   7   1     2909.36     2670.07     78.77 o 
   7   7   1        6.42        2.85      1.70 o 
   9   7   1      344.50      342.04     10.64 o 
  11   7   1      206.63      227.87     10.84 o 
  13   7   1       29.36       37.40      2.94 o 
 -14   8   1       99.87      118.43      8.94 o 
 -12   8   1      129.43      116.86     11.91 o 
 -10   8   1      471.36      470.04     24.24 o 
  -8   8   1      168.54      158.51      8.92 o 
  -6   8   1       25.60       45.05      4.68 o 
  -4   8   1      431.50      512.63     12.62 o 
  -2   8   1     7190.40     7258.54     63.26 o 
   0   8   1    22542.72    22962.71    112.54 o 
   2   8   1      697.97      579.32     12.89 o 
   4   8   1     1031.67      978.94     21.09 o 
   6   8   1      420.24      416.44     13.04 o 
   8   8   1      225.89      146.81      6.11 o 
  10   8   1      718.18      662.05     14.62 o 
  12   8   1        3.09        1.34      3.00 o 
  14   8   1      657.51      587.71     13.02 o 
 -13   9   1      426.95      392.06     18.15 o 
 -11   9   1      106.55      118.85     12.38 o 
  -9   9   1      156.16      123.85     11.94 o 
  -7   9   1      237.55      193.24     14.00 o 
  -5   9   1        0.08       23.55      3.61 o 
  -3   9   1       58.96       58.38      4.56 o 
  -1   9   1      154.32      170.61     10.66 o 
   1   9   1      298.87      367.48     10.69 o 
   3   9   1      351.41      363.75     11.47 o 
   5   9   1       51.24       66.97      5.35 o 
   7   9   1      956.36      988.72     15.51 o 
   9   9   1     3077.20     2784.35     32.80 o 
  11   9   1       67.31       83.97      9.85 o 
  13   9   1        5.97        4.20      1.84 o 
 -14  10   1        0.00        0.28      1.03 o 
 -12  10   1       23.90       45.94      7.18 o 
 -10  10   1     1388.54     1235.82     25.19 o 
  -8  10   1     5606.54     5560.34     95.35 o 
  -6  10   1      524.70      463.60     14.18 o 
  -4  10   1       70.48       41.60      4.29 o 
  -2  10   1       47.30       68.00      5.23 o 
   0  10   1        7.48        8.48      3.73 o 
   2  10   1     1015.64     1141.54     20.65 o 
   4  10   1     4673.51     4642.50     44.18 o 
   6  10   1     1130.02     1149.64     14.60 o 
   8  10   1      812.27      869.81     17.17 o 
  10  10   1     1224.98     1225.76     25.81 o 
  12  10   1      710.61      675.65     58.73 o 
 -13  11   1      124.51      113.96      8.37 o 
 -11  11   1       88.85       71.14      7.73 o 
  -9  11   1      266.56      280.87     12.73 o 
  -7  11   1     5710.41     5562.74     36.97 o 
  -5  11   1      806.79      856.27     19.88 o 
  -3  11   1      112.85      124.52      6.16 o 
  -1  11   1      517.07      432.88     25.77 o 
   1  11   1      240.55      246.34     15.13 o 
   3  11   1     1181.12     1142.91     22.52 o 
   5  11   1     2617.97     2603.52     24.54 o 
   7  11   1     3270.61     3255.95     33.87 o 
   9  11   1      512.99      475.76     15.74 o 
  11  11   1      475.46      488.55     12.44 o 
 -12  12   1       15.97       14.33      3.57 o 
 -10  12   1      441.57      444.61     15.62 o 
  -8  12   1        7.64        9.57      2.58 o 
  -6  12   1       92.91       90.32      5.72 o 
  -4  12   1     1437.25     1336.56     17.87 o 
  -2  12   1      255.64      284.00     11.76 o 
   0  12   1       22.09       24.31      3.90 o 
   2  12   1     2114.80     2103.81     31.93 o 
   4  12   1      594.32      594.70     13.98 o 
   6  12   1     1642.34     1620.89     25.45 o 
   8  12   1       97.92      118.18      6.43 o 
  10  12   1       76.13       84.49      5.90 o 
  12  12   1     1445.62     1599.29     25.47 o 
 -11  13   1        0.40        1.60      1.59 o 
  -9  13   1        0.87        4.52      2.37 o 
  -7  13   1     1106.77     1107.94     18.88 o 
  -5  13   1     3767.24     3600.57     38.69 o 
  -3  13   1      605.87      640.08     12.53 o 
  -1  13   1      502.29      500.55     13.02 o 
   1  13   1      172.36      152.43      7.46 o 
   3  13   1     1194.98     1196.09     25.42 o 
   5  13   1       61.95       91.98     10.51 o 
   7  13   1       10.68       12.59      3.72 o 
   9  13   1      134.39      165.98      8.42 o 
  11  13   1       13.43       18.38      2.64 o 
 -10  14   1        1.21        3.54      2.45 o 
  -8  14   1      865.22      889.49     15.70 o 
  -6  14   1      756.54      787.93     19.71 o 
  -4  14   1      403.64      390.80     13.60 o 
  -2  14   1      163.92      180.40      7.03 o 
   0  14   1      246.08      287.15     10.34 o 
   2  14   1        0.16        0.84      2.47 o 
   4  14   1     1462.05     1488.80     40.60 o 
   6  14   1      409.44      446.37     15.41 o 
   8  14   1      644.25      629.43     12.69 o 
  10  14   1      139.51      138.75      5.73 o 
 -11  15   1        1.98        2.85      1.29 o 
  -9  15   1      139.58      146.63      6.51 o 
  -7  15   1      818.17      844.05     18.82 o 
  -5  15   1       53.75       40.72      5.13 o 
  -3  15   1     2305.95     2031.32     37.73 o 
  -1  15   1       61.21       47.22      5.35 o 
   1  15   1      357.95      348.80     13.76 o 
   3  15   1       27.97       38.77      6.93 o 
   5  15   1      155.02      158.61      9.35 o 
   7  15   1      123.87      135.02      7.75 o 
   9  15   1        7.39       10.47      3.04 o 
 -10  16   1       79.82       96.20      6.08 o 
  -8  16   1      426.10      478.18     12.41 o 
  -6  16   1        0.00        0.21      2.82 o 
  -4  16   1       10.34       11.63      2.95 o 
  -2  16   1       45.87       39.00      4.85 o 
   0  16   1      294.15      196.19     10.29 o 
   2  16   1      546.13      489.96     15.88 o 
   4  16   1      855.86      876.77     16.28 o 
   6  16   1      126.75      131.86      7.71 o 
   8  16   1       45.95       44.18      5.45 o 
  -9  17   1        8.84       20.09      3.18 o 
  -7  17   1        2.81        1.87      2.91 o 
  -5  17   1      113.26      113.74      9.96 o 
  -3  17   1      203.07      213.51      9.73 o 
  -1  17   1      260.23      265.54     11.43 o 
   1  17   1      391.15      351.25     10.21 o 
   3  17   1      757.33      768.73     14.72 o 
   5  17   1      357.46      417.14     12.87 o 
   7  17   1       10.81       13.84      3.43 o 
  -8  18   1       32.34       55.80      4.68 o 
  -6  18   1      108.59      130.88      6.32 o 
  -4  18   1      137.53      145.29     10.85 o 
  -2  18   1        0.02       -1.80      2.05 o 
   0  18   1      438.57      445.33     13.63 o 
   2  18   1        0.01        2.66      1.47 o 
   4  18   1        0.43        0.43      1.79 o 
   6  18   1       47.34       40.74      3.24 o 
  -7  19   1       27.60       20.53      2.66 o 
  -5  19   1      140.02      166.79      6.34 o 
  -3  19   1       50.01       36.51      2.63 o 
  -1  19   1       91.96      108.11      6.76 o 
   1  19   1      140.45      164.08      7.28 o 
   3  19   1       28.06       46.53      2.76 o 
   5  19   1      511.97      622.33     16.36 o 
  -4  20   1     1128.94     1271.05     21.34 o 
  -2  20   1      382.20      403.98     60.50 o 
   0  20   1      105.10      115.41      5.75 o 
   2  20   1      184.42      223.83      9.75 o 
 -16   0   2      195.06      180.56      9.23 o 
 -14   0   2        9.21        8.11      2.60 o 
 -12   0   2      168.11      169.35     13.84 o 
 -10   0   2      335.28      332.03     17.33 o 
  -8   0   2      160.53      158.64     10.38 o 
  -6   0   2    12482.44    12517.60     73.44 o 
  -4   0   2    17674.50    16029.93     42.88 o 
   0   0   2     5578.70     5183.19     28.86 o 
   2   0   2     3671.27     3311.02     29.44 o 
   4   0   2      792.07     1003.45     19.55 o 
   6   0   2      124.17      173.89      9.70 o 
   8   0   2       41.21       41.90      6.86 o 
  10   0   2      661.55      709.79     28.37 o 
  12   0   2       90.06       93.86     10.02 o 
  14   0   2      139.85      144.26      8.78 o 
 -15   1   2       57.46       55.33      4.70 o 
 -13   1   2     1316.96     1344.88     28.15 o 
 -11   1   2      281.55      290.87      8.62 o 
  -9   1   2     2841.62     2798.69     33.31 o 
  -7   1   2     8117.91     8363.96     67.12 o 
  -5   1   2    13277.19    12551.29     35.20 o 
  -1   1   2     7570.38     6454.75     28.78 o 
   1   1   2    14400.39    12897.38     37.83 o 
   3   1   2      339.33      310.86      7.22 o 
   5   1   2     1231.76     1221.28     23.02 o 
   7   1   2      432.36      465.04     32.20 o 
   9   1   2      365.37      354.77      9.61 o 
  11   1   2     1633.65     1682.21     30.51 o 
  13   1   2       31.74       29.39      3.82 o 
 -16   2   2        5.89        6.02      1.48 o 
 -14   2   2       36.17       41.91      4.36 o 
 -12   2   2      552.10      525.27     17.03 o 
 -10   2   2     3146.76     3198.59     61.13 o 
  -8   2   2      254.78      318.45     14.83 o 
  -6   2   2       37.02       23.51      1.55 o 
  -4   2   2      513.45      506.70      5.17 o 
  -2   2   2     3672.59     3222.05     15.44 o 
   0   2   2     4289.04     3806.27     27.08 o 
   2   2   2     6519.08     6257.21     30.31 o 
   4   2   2      189.70      219.08     18.31 o 
   6   2   2        0.10        2.59      1.58 o 
   8   2   2      547.86      571.54     23.76 o 
  10   2   2     2496.35     2438.82     35.63 o 
  12   2   2      232.27      236.59     16.33 o 
  14   2   2        0.72        5.26      1.62 o 
 -15   3   2      597.63      574.79     10.78 o 
 -13   3   2     2191.18     2214.84     23.59 o 
 -11   3   2     2279.19     2313.26     23.98 o 
  -9   3   2     1013.50     1072.26     30.10 o 
  -7   3   2     1763.14     2028.68     34.70 o 
  -5   3   2      804.51      840.62      8.42 o 
  -3   3   2     5763.55     5470.53     23.03 o 
  -1   3   2       17.46       15.56      1.14 o 
   1   3   2    11905.64    11235.75     36.74 o 
   3   3   2       25.68       18.48      4.10 o 
   5   3   2      157.10      197.14      7.47 o 
   7   3   2        9.96       16.09     13.29 o 
   9   3   2      234.10      238.62      9.20 o 
  11   3   2      277.92      299.06     10.33 o 
  13   3   2      416.45      414.94     12.29 o 
 -16   4   2     1122.78     1080.94     21.89 o 
 -14   4   2      368.44      403.08     10.55 o 
 -12   4   2     3754.31     3787.04     35.00 o 
 -10   4   2      174.02      158.28     12.76 o 
  -8   4   2      962.89      911.21     26.56 o 
  -6   4   2     3533.21     3772.20     49.76 o 
  -4   4   2      803.66      857.12      7.49 o 
  -2   4   2    11455.79    10344.47     29.18 o 
   0   4   2     8645.75     7631.19     39.82 o 
   2   4   2      427.79      439.84     11.86 o 
   4   4   2     4184.48     4500.26     33.73 o 
   6   4   2      647.43      747.94     15.86 o 
   8   4   2       44.92       39.17      5.67 o 
  10   4   2     1231.80     1231.99     26.20 o 
  12   4   2       74.05       75.84      4.93 o 
  14   4   2       61.81       86.91      4.19 o 
 -15   5   2        0.86        3.77      1.88 o 
 -13   5   2      567.35      511.83     16.50 o 
 -11   5   2       85.18       86.30      6.10 o 
  -9   5   2     1930.79     1968.30     42.52 o 
  -7   5   2     3459.70     3949.15     52.25 o 
  -5   5   2      658.07      765.64     13.85 o 
  -3   5   2     8382.59     7790.26     22.78 o 
  -1   5   2      613.03      572.81      9.29 o 
   1   5   2     7377.04     6669.96     33.59 o 
   3   5   2     2837.82     3065.51     26.95 o 
   5   5   2     3841.99     4334.75     37.20 o 
   7   5   2      163.24      167.46      8.10 o 
   9   5   2       41.83       46.35      5.33 o 
  11   5   2       22.83       42.82      5.07 o 
  13   5   2      295.16      336.99      8.10 o 
 -16   6   2      932.18      875.78     17.36 o 
 -14   6   2       57.88       70.99      8.10 o 
 -12   6   2     1687.28     1683.97     34.40 o 
 -10   6   2     1017.08     1088.12     18.89 o 
  -8   6   2     1670.03     1558.76     36.89 o 
  -6   6   2     5472.70     6276.32     72.14 o 
  -4   6   2     1862.34     2101.53     21.13 o 
  -2   6   2        8.14       43.44     33.18 o 
   0   6   2     1409.73     1406.75     10.64 o 
   2   6   2       65.72      117.22     10.26 o 
   4   6   2     2412.85     2834.72     29.29 o 
   6   6   2      638.96      539.85     14.46 o 
   8   6   2      119.99      153.73      6.20 o 
  10   6   2       55.36       61.73      6.26 o 
  12   6   2      278.27      305.37      9.06 o 
 -15   7   2        0.98        4.21      2.36 o 
 -13   7   2        4.37        5.85      3.04 o 
 -11   7   2      974.29      871.92     28.99 o 
  -9   7   2      338.24      348.71     13.11 o 
  -7   7   2       17.96       10.95      3.63 o 
  -5   7   2     4392.42     4182.85     33.77 o 
  -3   7   2       70.97       77.18      6.61 o 
  -1   7   2       82.50       92.16      6.90 o 
   1   7   2      186.49      176.90      6.60 o 
   3   7   2      520.06      420.22     13.68 o 
   5   7   2       61.33       64.90     12.09 o 
   7   7   2       94.69       93.14      3.80 o 
   9   7   2      546.12      503.12     13.21 o 
  11   7   2      445.53      384.83     13.66 o 
  13   7   2       93.69       80.70      5.39 o 
 -14   8   2       63.73       63.71      7.29 o 
 -12   8   2       10.47       12.38      3.56 o 
 -10   8   2       42.49       38.83      5.44 o 
  -8   8   2        9.64       11.06      3.85 o 
  -6   8   2        4.12        5.93      3.28 o 
  -4   8   2      759.10      657.78     13.95 o 
  -2   8   2     4150.49     4631.81     81.84 o 
   0   8   2     1080.28     1086.93     29.03 o 
   2   8   2     2105.30     2103.67     25.13 o 
   4   8   2     1550.45     1580.44     24.00 o 
   6   8   2      123.52      127.43      7.59 o 
   8   8   2      762.82      809.84     16.86 o 
  10   8   2      116.78      106.17      5.92 o 
  12   8   2      859.98      878.97     15.71 o 
 -15   9   2       21.06       23.87      3.43 o 
 -13   9   2      453.87      453.84     20.73 o 
 -11   9   2      783.15      737.56     30.14 o 
  -9   9   2        0.42       13.99      7.41 o 
  -7   9   2     2247.07     2307.53     47.39 o 
  -5   9   2        0.55        4.43      1.82 o 
  -3   9   2     2591.09     2727.13     24.47 o 
  -1   9   2      749.99      873.12     24.43 o 
   1   9   2     1182.77     1182.53     19.25 o 
   3   9   2      296.78      336.96     11.25 o 
   5   9   2      107.82      103.57     12.60 o 
   7   9   2      361.75      297.21      7.76 o 
   9   9   2     3876.66     3836.55     36.01 o 
  11   9   2      361.98      349.48      9.44 o 
  13   9   2      126.49      119.91      6.37 o 
 -14  10   2      210.86      199.50     10.80 o 
 -12  10   2      531.28      463.90     21.89 o 
 -10  10   2     1264.75     1168.55     26.01 o 
  -8  10   2      398.23      406.17     14.78 o 
  -6  10   2      442.16      502.51     12.20 o 
  -4  10   2       31.47       22.85      2.67 o 
  -2  10   2      502.33      455.34     18.67 o 
   0  10   2      926.67      902.94     27.37 o 
   2  10   2      175.14      120.91      6.91 o 
   4  10   2       60.68       62.60      5.39 o 
   6  10   2      178.38      173.04      5.42 o 
   8  10   2       48.68       28.50      3.60 o 
  10  10   2        0.86       11.49      2.80 o 
  12  10   2       31.69       29.25      4.29 o 
 -13  11   2      155.46      156.84     10.54 o 
 -11  11   2       93.27      152.05     35.61 o 
  -9  11   2     2276.05     2314.90     36.14 o 
  -7  11   2     4975.97     4997.03     50.83 o 
  -5  11   2       51.88       45.48      3.87 o 
  -3  11   2      308.02      301.78     11.41 o 
  -1  11   2       77.76       74.42      8.52 o 
   1  11   2      163.80      203.58     14.28 o 
   3  11   2       40.24       42.81      6.93 o 
   5  11   2     6037.50     5773.45     37.25 o 
   7  11   2     3970.18     3872.82     42.09 o 
   9  11   2        6.44        6.49      2.72 o 
  11  11   2      555.01      530.20     13.68 o 
 -12  12   2        0.01       -1.22      2.52 o 
 -10  12   2      246.18      262.36      9.39 o 
  -8  12   2     1758.57     1775.01     23.94 o 
  -6  12   2     9299.23     8812.99     64.20 o 
  -4  12   2     2222.77     2184.70     28.72 o 
  -2  12   2       25.70       21.57      3.71 o 
   0  12   2      373.22      371.62     19.83 o 
   2  12   2     6799.65     6609.14     57.84 o 
   4  12   2    15165.55    14771.09    111.49 o 
   6  12   2      798.87      807.71     17.05 o 
   8  12   2      625.11      635.35     17.84 o 
  10  12   2      126.10      115.74      8.37 o 
 -13  13   2       12.74       12.17      2.35 o 
 -11  13   2       19.07       15.13      2.66 o 
  -9  13   2      702.40      715.93     18.89 o 
  -7  13   2       98.25      111.54      7.63 o 
  -5  13   2    10313.49     9685.50     48.16 o 
  -3  13   2      201.23      183.95      6.77 o 
  -1  13   2      559.69      522.23     13.32 o 
   1  13   2      158.34      135.69      8.85 o 
   3  13   2     2593.77     2530.31     52.24 o 
   5  13   2      550.00      543.71     17.57 o 
   7  13   2        8.63       13.08      3.38 o 
   9  13   2        5.70        9.15      3.24 o 
  11  13   2       35.20       33.36      3.40 o 
 -12  14   2       46.24       61.48      4.72 o 
 -10  14   2       15.45       12.84      2.63 o 
  -8  14   2      205.74      206.11      9.70 o 
  -6  14   2      486.70      499.92     15.72 o 
  -4  14   2      424.00      371.47     13.43 o 
  -2  14   2      157.82      156.16      8.98 o 
   0  14   2     1664.26     1542.05     39.80 o 
   2  14   2        0.01       -2.01      4.71 o 
   4  14   2     1563.80     1619.02     29.95 o 
   6  14   2       31.06       29.47      4.37 o 
   8  14   2       19.79       29.44      5.39 o 
  10  14   2        0.05        3.08      1.91 o 
 -11  15   2       52.48       42.20      4.14 o 
  -9  15   2       15.48       11.64      3.77 o 
  -7  15   2        3.33        4.00      3.07 o 
  -5  15   2       69.32       44.66      5.04 o 
  -3  15   2     1078.74      902.39     21.04 o 
  -1  15   2      356.29      347.82     15.70 o 
   1  15   2      844.56      732.41     28.26 o 
   3  15   2      208.90      224.31     11.16 o 
   5  15   2        4.71        6.75      2.87 o 
   7  15   2      118.68      128.02      7.03 o 
   9  15   2        0.23        0.15      1.80 o 
 -10  16   2       32.43       32.81      4.18 o 
  -8  16   2      120.16      130.13      8.97 o 
  -6  16   2      434.96      407.72     12.94 o 
  -4  16   2        0.01        0.62      3.02 o 
  -2  16   2      897.77      743.60     19.32 o 
   0  16   2       54.16       35.01      5.05 o 
   2  16   2      504.87      423.12     11.84 o 
   4  16   2      139.88      153.04      6.82 o 
   6  16   2        1.64        3.48      1.99 o 
   8  16   2      137.14      171.50      8.97 o 
  -9  17   2      347.88      413.30     13.75 o 
  -7  17   2      247.22      260.40     12.70 o 
  -5  17   2       13.67       10.49      3.80 o 
  -3  17   2       25.50       26.00      3.70 o 
  -1  17   2       91.16       71.09      6.02 o 
   1  17   2       17.27       13.40      2.46 o 
   3  17   2      376.11      350.50      9.75 o 
   5  17   2       50.73       37.03      3.95 o 
   7  17   2      385.14      421.73     13.78 o 
  -8  18   2      470.81      536.05     14.94 o 
  -6  18   2       26.93       18.16      2.79 o 
  -4  18   2      145.46      138.18     10.51 o 
  -2  18   2        6.29        8.36      2.35 o 
   0  18   2       14.24        6.80      2.85 o 
   2  18   2        8.82       10.72      1.88 o 
   4  18   2       37.57       39.92      2.70 o 
   6  18   2        2.95        5.70      1.94 o 
  -7  19   2      151.46      172.46      7.48 o 
  -5  19   2        1.30        2.15      1.40 o 
  -3  19   2      103.01      140.13      9.58 o 
  -1  19   2       44.85       41.17      3.77 o 
   1  19   2        2.25        7.58      1.96 o 
   3  19   2       32.65       30.62      3.85 o 
  -4  20   2      144.31      174.37      8.01 o 
  -2  20   2      274.70      332.23     12.19 o 
   0  20   2      149.39      168.80     10.65 o 
   2  20   2      641.22      721.53     15.54 o 
 -15   1   3      781.95      724.70     13.95 o 
 -13   1   3      687.72      697.79     19.58 o 
 -11   1   3     1665.98     1539.72     21.05 o 
  -9   1   3      801.47      854.36     17.27 o 
  -7   1   3     4176.31     4117.85     24.68 o 
  -5   1   3     1193.87     1291.48      9.61 o 
  -3   1   3     9994.76     9332.15     31.94 o 
   1   1   3     1258.85     1138.78     15.95 o 
   3   1   3      500.85      437.78     13.90 o 
   5   1   3       27.09       21.44      3.69 o 
   7   1   3      344.07      378.16     19.11 o 
   9   1   3     3656.48     3626.68     41.62 o 
  11   1   3      342.72      348.60     13.60 o 
  13   1   3      148.89      166.45      7.67 o 
 -16   2   3      218.32      173.54      9.94 o 
 -14   2   3       23.36       25.95      2.74 o 
 -12   2   3     9321.29     9144.65     55.43 o 
 -10   2   3     3180.63     3152.30     55.42 o 
  -8   2   3     1372.67     1572.14     21.82 o 
  -6   2   3       43.24       63.61      2.87 o 
  -4   2   3        4.27       10.41      0.84 o 
  -2   2   3     2642.86     2523.72     20.10 o 
   0   2   3      671.90      602.22     11.22 o 
   2   2   3     3272.19     2996.80     23.48 o 
   4   2   3      748.26      698.65     13.84 o 
   6   2   3       80.65       75.24      5.38 o 
   8   2   3       98.45       85.33      5.42 o 
  10   2   3      551.15      543.19     13.85 o 
  12   2   3       67.64       45.58      4.72 o 
 -15   3   3      538.86      540.27     15.43 o 
 -13   3   3     3805.92     3682.42     34.59 o 
 -11   3   3       45.49       51.37      3.59 o 
  -9   3   3      225.95      290.98     12.02 o 
  -7   3   3      824.03      846.76     21.80 o 
  -5   3   3      144.61       91.99      2.02 o 
  -3   3   3       48.45       30.92      2.07 o 
  -1   3   3    21204.06    18669.23    214.11 o 
   1   3   3     2992.12     2575.14     19.44 o 
   3   3   3       31.24       31.11      2.94 o 
   5   3   3     1707.04     1837.36     24.22 o 
   7   3   3       16.29       26.20      3.54 o 
   9   3   3      762.32      723.65     20.06 o 
  11   3   3        0.02        2.61      2.48 o 
  13   3   3       92.35      117.46      6.42 o 
 -16   4   3       43.92       37.71      3.02 o 
 -14   4   3        3.02       12.07      3.21 o 
 -12   4   3      187.82      212.26     10.55 o 
 -10   4   3      111.99      114.44      7.22 o 
  -8   4   3       20.47       33.05      5.24 o 
  -6   4   3      536.97      539.91      9.39 o 
  -4   4   3       85.24       74.74      2.33 o 
  -2   4   3     1013.27     1045.73     10.08 o 
   0   4   3      545.27      593.90      7.58 o 
   2   4   3     4984.85     5089.33     32.09 o 
   4   4   3    14358.52    14977.31    118.15 o 
   6   4   3      308.06      335.34     11.28 o 
   8   4   3     1722.46     1772.18     24.87 o 
  10   4   3       17.49       17.62      3.05 o 
  12   4   3        4.31        8.90      1.94 o 
 -15   5   3        3.13        0.89      3.33 o 
 -13   5   3     1102.32     1060.72     33.45 o 
 -11   5   3       12.20       18.54      2.82 o 
  -9   5   3        7.43        8.31      3.57 o 
  -7   5   3      958.77     1022.55     25.92 o 
  -5   5   3    10793.41    10607.13     35.25 o 
  -3   5   3       67.29       52.35      2.57 o 
  -1   5   3      389.05      364.33      5.55 o 
   1   5   3     1001.59      987.59     11.79 o 
   3   5   3      555.79      560.60     12.32 o 
   5   5   3       26.86       23.81      7.36 o 
   7   5   3      615.11      563.81     11.12 o 
   9   5   3       52.81       57.22      6.05 o 
  11   5   3       20.97       19.89      4.61 o 
  13   5   3      185.62      203.17      6.52 o 
 -16   6   3      612.73      651.06     14.70 o 
 -14   6   3      195.60      180.88      9.34 o 
 -12   6   3       69.45       50.00      7.82 o 
 -10   6   3      120.60      162.80     10.17 o 
  -8   6   3     5443.05     5460.70     67.35 o 
  -6   6   3     3375.15     3186.75     29.02 o 
  -4   6   3      817.51      799.66     14.09 o 
  -2   6   3        8.15        3.75      1.19 o 
   0   6   3     1703.64     1703.86     12.78 o 
   2   6   3     1296.99     1206.67     17.33 o 
   4   6   3     2470.39     2618.49     51.85 o 
   6   6   3     1749.46     1812.85     33.23 o 
   8   6   3      600.29      557.32     13.96 o 
  10   6   3     1695.07     1612.21     23.55 o 
  12   6   3       43.60       44.35      3.18 o 
 -15   7   3      169.39      149.67     10.09 o 
 -13   7   3      119.80      149.13      8.91 o 
 -11   7   3       30.93       24.82      4.08 o 
  -9   7   3      291.16      289.07     16.92 o 
  -7   7   3     1384.24     1286.41     31.85 o 
  -5   7   3       89.05       61.91      3.27 o 
  -3   7   3      125.03      123.75     11.38 o 
  -1   7   3     2984.93     2935.35     36.55 o 
   1   7   3     1272.73     1287.56     27.94 o 
   3   7   3       97.91      103.57      5.85 o 
   5   7   3       75.90       59.94      5.10 o 
   7   7   3        0.70        5.13      1.39 o 
   9   7   3      423.73      334.89     10.84 o 
  11   7   3       32.36       20.65      3.15 o 
 -16   8   3        8.73       11.89      2.03 o 
 -14   8   3       27.98       21.79      3.27 o 
 -12   8   3       16.95        2.12      2.71 o 
 -10   8   3      386.35      311.22     10.25 o 
  -8   8   3      321.69      322.33     17.72 o 
  -6   8   3     1285.40     1306.83     16.54 o 
  -4   8   3      346.55      309.30      9.79 o 
  -2   8   3    17682.38    17837.35    104.99 o 
   0   8   3     8974.43     9556.47    103.14 o 
   2   8   3       17.95       36.14      7.98 o 
   4   8   3      190.54      226.97      9.46 o 
   6   8   3      104.41      110.69      4.30 o 
   8   8   3     2128.34     2135.74     27.85 o 
  10   8   3      364.67      326.18      8.23 o 
  12   8   3     1158.07     1011.32    159.20 o 
 -15   9   3       54.11       50.88      5.28 o 
 -13   9   3      351.59      359.87     12.13 o 
 -11   9   3     2707.38     2516.28     52.81 o 
  -9   9   3       22.00       22.12      3.89 o 
  -7   9   3      346.77      371.72     18.96 o 
  -5   9   3        7.49       11.38      1.86 o 
  -3   9   3        7.92        1.83      2.43 o 
  -1   9   3     1871.21     1987.98     38.70 o 
   1   9   3       78.96      110.12     16.97 o 
   3   9   3       36.80       51.81      4.70 o 
   5   9   3        0.79        2.28      1.33 o 
   7   9   3      270.40      227.82      9.28 o 
   9   9   3       80.36       95.66      5.81 o 
  11   9   3      332.58      277.32     35.59 o 
 -14  10   3        3.53        4.51      2.75 o 
 -12  10   3      335.21      316.51     18.74 o 
 -10  10   3        0.53        5.61      4.01 o 
  -8  10   3       13.19       14.68      3.62 o 
  -6  10   3     1459.68     1417.71     24.71 o 
  -4  10   3       25.74       20.59      2.50 o 
  -2  10   3       10.11        4.98      3.18 o 
   0  10   3      743.42      717.67     25.51 o 
   2  10   3     1546.05     1490.76     24.09 o 
   4  10   3      152.99      166.82      5.62 o 
   6  10   3      714.42      699.08     13.73 o 
   8  10   3     1600.31     1482.77     22.75 o 
  10  10   3      785.18      733.22     20.52 o 
  12  10   3       95.36      111.58      5.97 o 
 -13  11   3       74.40       75.74      7.90 o 
 -11  11   3      482.48      477.68     12.43 o 
  -9  11   3      867.72      892.55     31.49 o 
  -7  11   3     2759.30     2726.36     39.09 o 
  -5  11   3        5.46        5.64      1.76 o 
  -3  11   3        2.42        2.10      3.30 o 
  -1  11   3       96.13       77.05      8.89 o 
   1  11   3     2714.46     2734.09     52.90 o 
   3  11   3      255.49      260.36     11.63 o 
   5  11   3    12273.27    12122.06     82.14 o 
   7  11   3     1361.73     1430.46     28.14 o 
   9  11   3      563.34      601.32     21.32 o 
  11  11   3      159.47      169.54      8.92 o 
 -14  12   3      517.59      608.61     14.86 o 
 -12  12   3      215.17      192.17     12.50 o 
 -10  12   3        0.63        5.66      4.62 o 
  -8  12   3     2807.01     2831.46     55.16 o 
  -6  12   3      325.48      320.75     11.13 o 
  -4  12   3     5075.30     4849.20     38.05 o 
  -2  12   3       90.58       77.05      9.29 o 
   0  12   3      755.61      753.25     22.23 o 
   2  12   3      478.36      456.99     15.74 o 
   4  12   3       49.17       49.10      7.04 o 
   6  12   3      789.34      835.35     17.26 o 
   8  12   3      272.13      265.27     15.47 o 
  10  12   3      448.68      459.67     16.49 o 
 -13  13   3      509.13      519.14     14.66 o 
 -11  13   3       33.35       45.41      4.26 o 
  -9  13   3      233.64      219.87     12.54 o 
  -7  13   3      136.37      121.41      7.89 o 
  -5  13   3     1727.19     1789.78     29.40 o 
  -3  13   3       55.46       48.73      3.57 o 
  -1  13   3     1721.35     1721.11     29.56 o 
   1  13   3     1660.88     1618.90     29.72 o 
   3  13   3     7355.56     7393.60     63.74 o 
   5  13   3      136.57      130.10      8.77 o 
   7  13   3      442.41      447.66     20.76 o 
   9  13   3      128.32      138.92      6.35 o 
 -12  14   3      340.14      304.66      7.13 o 
 -10  14   3      317.87      342.99     11.37 o 
  -8  14   3        8.25       13.49      3.07 o 
  -6  14   3     1239.21     1346.28     25.67 o 
  -4  14   3        3.01        8.63      2.91 o 
  -2  14   3     1458.50     1417.33     44.57 o 
   0  14   3      347.32      384.72     13.61 o 
   2  14   3      570.03      540.50     17.13 o 
   4  14   3      204.49      209.77     10.96 o 
   6  14   3       51.36       52.31      4.06 o 
   8  14   3       59.15       66.03      4.51 o 
 -11  15   3        0.81        3.74      2.11 o 
  -9  15   3       45.37       31.49      5.25 o 
  -7  15   3      236.24      253.23     10.67 o 
  -5  15   3       12.69       35.29      4.60 o 
  -3  15   3       14.22       23.36      4.68 o 
  -1  15   3      434.58      461.98     21.68 o 
   1  15   3     1243.13     1198.70     24.55 o 
   3  15   3       26.14       23.67      4.02 o 
   5  15   3      335.26      350.03     12.87 o 
   7  15   3        4.99        7.59      3.16 o 
 -10  16   3        1.64        9.15      2.82 o 
  -8  16   3      503.72      507.93     12.72 o 
  -6  16   3      355.75      322.93     13.43 o 
  -4  16   3      694.76      618.14     16.43 o 
  -2  16   3      236.60      167.38      9.24 o 
   0  16   3       29.94       18.94      5.27 o 
   2  16   3       11.24       15.22      3.25 o 
   4  16   3        0.01        0.81      2.14 o 
   6  16   3      860.76      929.66     24.73 o 
   8  16   3        3.54        0.73      1.14 o 
  -9  17   3      156.38      167.34      9.21 o 
  -7  17   3      372.36      361.61     10.29 o 
  -5  17   3      137.81      138.19      7.08 o 
  -3  17   3       35.25       38.07      4.23 o 
  -1  17   3      158.94      179.74      9.25 o 
   1  17   3       67.44       71.25      4.54 o 
   3  17   3      306.97      346.97     10.07 o 
   5  17   3       43.13       47.60      4.03 o 
   7  17   3      196.27      260.95      8.88 o 
  -8  18   3      173.39      222.65     10.01 o 
  -6  18   3       16.97       30.94      4.44 o 
  -4  18   3       36.13       32.08      5.41 o 
  -2  18   3      392.79      387.36     21.95 o 
   0  18   3        0.00        4.58      2.13 o 
   2  18   3       47.48       52.19      3.41 o 
   4  18   3       23.01       22.30      2.61 o 
  -7  19   3      187.53      193.69      8.07 o 
  -5  19   3        0.17        0.03      1.96 o 
  -3  19   3        0.56        0.81      2.17 o 
  -1  19   3        0.11        2.54      1.59 o 
   1  19   3       25.99       57.61      4.06 o 
   3  19   3       74.42       86.33      6.12 o 
  -4  20   3       94.86      138.33      6.87 o 
  -2  20   3      282.83      322.60     11.44 o 
   0  20   3       21.14       21.59      2.00 o 
 -16   0   4      359.65      313.22     12.86 o 
 -14   0   4      792.96      794.82     28.99 o 
 -12   0   4     1076.88     1094.19     22.90 o 
 -10   0   4     2884.78     2985.77     46.28 o 
  -8   0   4      929.38     1042.70     16.21 o 
  -6   0   4     1009.36      847.79     30.29 o 
   0   0   4    12611.62    12033.07     63.66 o 
   2   0   4     2848.03     2738.10     35.57 o 
   4   0   4     1771.47     1713.74     32.63 o 
   6   0   4      772.40      741.29     26.17 o 
   8   0   4    10660.21    10939.35    108.09 o 
  10   0   4      303.11      308.85     18.31 o 
  12   0   4     1225.71     1231.47     28.49 o 
 -15   1   4       35.27       37.37      3.60 o 
 -13   1   4     1910.82     1935.44     32.17 o 
 -11   1   4     2160.96     2099.33     21.34 o 
  -9   1   4     1318.83     1302.43     19.96 o 
  -7   1   4     1351.38     1283.75     13.84 o 
  -5   1   4     1606.61     1537.92     16.63 o 
  -3   1   4    30794.36    28180.15    315.18 o 
   1   1   4      393.26      372.55      8.89 o 
   3   1   4       50.41      286.02    204.70 o 
   5   1   4       76.01       67.98      5.15 o 
   7   1   4     1787.52     1783.47     20.83 o 
   9   1   4     1051.12     1132.25     25.13 o 
  11   1   4        7.34        6.20      2.45 o 
  13   1   4       45.15       34.25      2.67 o 
 -16   2   4       45.39       62.48      4.78 o 
 -14   2   4      249.48      230.97     11.84 o 
 -12   2   4     3472.13     3431.37     33.67 o 
 -10   2   4      400.08      456.37     13.00 o 
  -8   2   4      351.94      400.47     10.93 o 
  -6   2   4       69.02       57.40      2.63 o 
  -4   2   4     1535.77     1402.43     11.75 o 
  -2   2   4     7614.77     7124.69    112.95 o 
   0   2   4      669.09      664.79      9.11 o 
   2   2   4      174.38      168.96      6.27 o 
   4   2   4     2063.19     2123.66     25.79 o 
   6   2   4      449.87      465.45     17.32 o 
   8   2   4     1657.66     1718.33     24.62 o 
  10   2   4      828.79      842.04     16.43 o 
  12   2   4      531.14      567.88     13.40 o 
 -17   3   4      219.24      177.09      7.38 o 
 -15   3   4      215.65      221.14      9.82 o 
 -13   3   4        0.05        5.53      3.12 o 
 -11   3   4      268.54      266.20      8.09 o 
  -9   3   4     4596.63     4680.37    100.36 o 
  -7   3   4    10235.13    10245.28     37.07 o 
  -5   3   4     1008.63      991.20      9.54 o 
  -3   3   4       94.57       73.40      2.73 o 
  -1   3   4      575.91      549.97      6.61 o 
   1   3   4     1992.91     2043.81     19.02 o 
   3   3   4     8606.51     8637.13     56.27 o 
   5   3   4     9165.91     9078.00    225.93 o 
   7   3   4      573.14      584.85      9.65 o 
   9   3   4     1363.91     1500.07     49.08 o 
  11   3   4      118.99      117.22      5.61 o 
  13   3   4        1.48        1.25      1.28 o 
 -16   4   4      161.08      169.86      6.99 o 
 -14   4   4       79.20       98.20     13.66 o 
 -12   4   4      988.38     1013.17     22.36 o 
 -10   4   4      987.20     1020.33     29.69 o 
  -8   4   4     1598.92     1629.06     32.74 o 
  -6   4   4      677.33      693.82     12.80 o 
  -4   4   4      198.52      181.17      3.92 o 
  -2   4   4     2279.65     2125.40     19.34 o 
   0   4   4     1605.03     1564.50     17.15 o 
   2   4   4     1335.56     1353.17     24.04 o 
   4   4   4     1766.02     1800.60     24.39 o 
   6   4   4      127.57      141.47      7.66 o 
   8   4   4        0.01        2.88      1.75 o 
  10   4   4        6.69       14.49      3.21 o 
  12   4   4      259.49      255.38      8.15 o 
 -15   5   4     2565.74     2577.53     32.43 o 
 -13   5   4     1678.22     1668.60     42.20 o 
 -11   5   4       20.62       23.44      3.83 o 
  -9   5   4       20.39       16.15      4.02 o 
  -7   5   4     3260.44     3341.71     45.76 o 
  -5   5   4       91.17      109.58      3.27 o 
  -3   5   4    13935.64    12998.73     41.46 o 
  -1   5   4    10899.23    10530.54     30.35 o 
   1   5   4      658.36      698.86     11.70 o 
   3   5   4     1091.68     1263.73     19.61 o 
   5   5   4        2.22        6.14      2.06 o 
   7   5   4        1.20        2.31      1.83 o 
   9   5   4     1015.47     1010.48     22.90 o 
  11   5   4      607.31      578.59     11.74 o 
 -16   6   4       54.96       60.97      5.70 o 
 -14   6   4        0.54        1.84      2.27 o 
 -12   6   4      674.56      627.45     18.09 o 
 -10   6   4       54.98       68.22      4.72 o 
  -8   6   4      209.73      162.11     11.43 o 
  -6   6   4      126.06      108.46      5.88 o 
  -4   6   4     1501.19     1479.13     12.30 o 
  -2   6   4      883.50      989.30     16.51 o 
   0   6   4      544.56      659.66     11.23 o 
   2   6   4     1438.59     1454.05     19.90 o 
   4   6   4      457.07      520.78     13.82 o 
   6   6   4      124.94      125.54      4.97 o 
   8   6   4      282.23      331.15      9.38 o 
  10   6   4        0.35        4.09      2.10 o 
  12   6   4       64.29       61.00      4.64 o 
 -15   7   4       23.51       21.57      3.05 o 
 -13   7   4      125.22      155.23     12.48 o 
 -11   7   4      297.59      336.32     13.18 o 
  -9   7   4      221.02      207.95     14.11 o 
  -7   7   4      318.78      399.13     17.65 o 
  -5   7   4     1469.89     1527.98     22.85 o 
  -3   7   4     5200.34     5408.52     35.94 o 
  -1   7   4     5022.66     4987.19     31.83 o 
   1   7   4      138.79      133.73      5.92 o 
   3   7   4        6.04       19.07      6.45 o 
   5   7   4      798.98      768.64     10.82 o 
   7   7   4       25.36       39.32      4.11 o 
   9   7   4      499.06      466.68     11.62 o 
  11   7   4      337.71      332.52     10.55 o 
 -16   8   4      233.90      265.03     10.02 o 
 -14   8   4       46.70       58.36      5.15 o 
 -12   8   4      315.25      327.23     12.84 o 
 -10   8   4      254.91      295.24      9.87 o 
  -8   8   4     4892.51     4801.63     67.41 o 
  -6   8   4      323.51      381.14     17.46 o 
  -4   8   4       45.11       70.61      4.99 o 
  -2   8   4     4426.91     4582.03     32.83 o 
   0   8   4      655.74      728.23     23.75 o 
   2   8   4     2244.12     2199.30     43.69 o 
   4   8   4     1775.78     1828.61     42.08 o 
   6   8   4       24.44       20.05      3.00 o 
   8   8   4     1108.70     1070.94     19.64 o 
  10   8   4      123.45      122.82      5.57 o 
 -15   9   4        5.01        3.14      2.36 o 
 -13   9   4       92.82       96.77      6.68 o 
 -11   9   4      147.62      126.42      8.68 o 
  -9   9   4     1177.41     1133.34     28.54 o 
  -7   9   4      548.51      533.92     22.49 o 
  -5   9   4       45.32       53.27      3.67 o 
  -3   9   4      436.27      373.69     16.81 o 
  -1   9   4      498.28      422.79     18.78 o 
   1   9   4        0.60        1.76      3.13 o 
   3   9   4      484.80      465.01     21.63 o 
   5   9   4       53.29       42.10      2.87 o 
   7   9   4      376.70      385.11     10.11 o 
   9   9   4       82.85       79.81      5.94 o 
  11   9   4       22.30       23.69      3.68 o 
 -14  10   4      195.84      185.29     11.84 o 
 -12  10   4       25.45       33.20      6.71 o 
 -10  10   4      299.01      357.01     20.06 o 
  -8  10   4     2386.09     2396.07     35.09 o 
  -6  10   4      204.16      213.81     14.57 o 
  -4  10   4      989.19      959.29     27.76 o 
  -2  10   4      297.81      357.88     17.88 o 
   0  10   4      342.49      320.08     17.55 o 
   2  10   4        0.89        3.04      3.48 o 
   4  10   4       11.01        6.65      1.80 o 
   6  10   4      584.67      616.04     14.97 o 
   8  10   4       11.30       12.32      4.47 o 
  10  10   4       22.66       13.55      2.20 o 
 -15  11   4      209.72      228.86      8.69 o 
 -13  11   4      308.20      267.04     14.78 o 
 -11  11   4        0.65       -1.95      3.72 o 
  -9  11   4      325.47      345.33     19.57 o 
  -7  11   4      151.37      164.90     18.83 o 
  -5  11   4      324.47      303.47      9.29 o 
  -3  11   4     1937.97     1745.81     40.50 o 
  -1  11   4      414.98      420.57     20.79 o 
   1  11   4     5570.38     5279.97     49.22 o 
   3  11   4      889.85      904.55     15.09 o 
   5  11   4     5610.04     5645.47     37.87 o 
   7  11   4        1.32        3.80      3.65 o 
   9  11   4      757.11      715.41     15.28 o 
 -14  12   4       57.55       57.98      5.15 o 
 -12  12   4       73.43       77.68      5.22 o 
 -10  12   4      317.57      323.52     18.85 o 
  -8  12   4      110.68      131.78     12.43 o 
  -6  12   4      338.31      317.17     12.32 o 
  -4  12   4      864.78      775.13     16.24 o 
  -2  12   4       33.88       27.32      3.34 o 
   0  12   4     2150.66     2039.65     23.06 o 
   2  12   4        1.02        7.60      1.94 o 
   4  12   4      130.13      139.87      9.48 o 
   6  12   4      187.86      202.95     14.93 o 
   8  12   4      431.80      437.11     12.99 o 
  10  12   4        3.79        2.10      1.59 o 
 -13  13   4      358.81      355.67     12.72 o 
 -11  13   4      236.59      235.02     12.34 o 
  -9  13   4     1186.00     1194.40     23.91 o 
  -7  13   4      265.06      275.29     11.60 o 
  -5  13   4      920.23      949.07     38.99 o 
  -3  13   4     1309.18     1327.98     17.69 o 
  -1  13   4       46.88       62.14      7.37 o 
   1  13   4       33.92       49.29      4.31 o 
   3  13   4      974.66      966.14     23.46 o 
   5  13   4      182.58      183.18      7.86 o 
   7  13   4      334.61      343.96     11.54 o 
   9  13   4        6.31        9.16      1.66 o 
 -12  14   4       69.38       59.30      3.41 o 
 -10  14   4      507.44      500.53     13.71 o 
  -8  14   4      854.10      916.63     19.76 o 
  -6  14   4     3801.15     3691.74     42.24 o 
  -4  14   4       24.21       13.89      3.69 o 
  -2  14   4      609.01      568.28     16.14 o 
   0  14   4       44.08       41.91      3.73 o 
   2  14   4      810.83      798.60     20.81 o 
   4  14   4       59.92       67.40      6.33 o 
   6  14   4      209.97      222.15      9.01 o 
   8  14   4        3.50        6.97      3.51 o 
 -11  15   4      174.67      155.98      8.56 o 
  -9  15   4        1.29        1.34      2.81 o 
  -7  15   4      210.29      205.64      9.59 o 
  -5  15   4     2095.89     2062.17     31.44 o 
  -3  15   4      420.65      405.92     11.28 o 
  -1  15   4      126.39      121.23      7.53 o 
   1  15   4      570.37      605.02     17.35 o 
   3  15   4        2.56        7.47      4.39 o 
   5  15   4       68.14       75.21      8.31 o 
   7  15   4      102.36      113.51      7.84 o 
 -10  16   4     1569.31     1634.48     28.69 o 
  -8  16   4       38.30       47.99      4.13 o 
  -6  16   4      244.11      211.94      9.40 o 
  -4  16   4      640.06      571.93     15.89 o 
  -2  16   4      971.35      859.98     15.76 o 
   0  16   4       53.73       42.50      7.07 o 
   2  16   4       25.94       33.39      4.25 o 
   4  16   4       56.02       64.17      5.20 o 
   6  16   4       69.99       74.49      6.44 o 
  -9  17   4      398.41      452.17     15.13 o 
  -7  17   4      277.04      297.94      9.34 o 
  -5  17   4       10.96       13.35      3.23 o 
  -3  17   4      176.11      145.39      7.57 o 
  -1  17   4      217.19      170.04     10.89 o 
   1  17   4       36.80       41.28      3.40 o 
   3  17   4        3.75        4.89      1.62 o 
   5  17   4        0.01        2.90      2.09 o 
  -8  18   4      515.23      582.70     16.08 o 
  -6  18   4       47.44       26.53      2.61 o 
  -4  18   4       51.71       58.59      6.76 o 
  -2  18   4      236.40      224.58      8.63 o 
   0  18   4       78.48       91.05      5.71 o 
   2  18   4        1.52        5.49      1.39 o 
   4  18   4      350.34      332.12     10.15 o 
  -7  19   4        0.23       -0.47      1.64 o 
  -5  19   4       13.94       14.45      2.99 o 
  -3  19   4      120.96      114.80      8.07 o 
  -1  19   4       19.59       17.56      2.28 o 
   1  19   4       47.12       47.52      3.27 o 
  -4  20   4       16.09       23.44      2.76 o 
  -2  20   4       22.70       24.24      3.12 o 
 -15   1   5       49.45       60.96      5.67 o 
 -13   1   5     3449.04     3373.22     42.25 o 
 -11   1   5       59.04       59.40      5.18 o 
  -9   1   5        0.33        1.91      1.45 o 
  -7   1   5      444.53      505.23      7.03 o 
  -5   1   5      636.95      615.26      5.94 o 
  -3   1   5        0.67       16.55      1.88 o 
  -1   1   5     5802.01     5731.52     62.86 o 
   1   1   5     1672.87     1719.97     37.14 o 
   3   1   5      283.77      268.74      9.71 o 
   5   1   5      515.29      493.43     14.52 o 
   7   1   5     4971.55     5136.80     58.83 o 
   9   1   5     3002.92     3101.30     40.59 o 
  11   1   5      130.23      137.87      6.98 o 
 -16   2   5      190.80      186.60      8.16 o 
 -14   2   5        0.47        0.17      2.55 o 
 -12   2   5       11.53       12.61      3.29 o 
 -10   2   5      697.83      705.29     22.23 o 
  -8   2   5      126.78      140.42      5.06 o 
  -6   2   5        2.26        0.39      0.92 o 
  -4   2   5     4803.79     4487.57     20.61 o 
  -2   2   5      331.37      275.50      7.40 o 
   0   2   5      835.59      876.52     11.55 o 
   2   2   5      383.88      370.14     15.09 o 
   4   2   5      140.30      103.78      9.39 o 
   6   2   5      487.09      457.07      9.30 o 
   8   2   5     1870.20     1836.59     25.40 o 
  10   2   5      198.79      204.79      7.45 o 
  12   2   5       49.37       51.02      3.23 o 
 -17   3   5      107.21      101.89      5.88 o 
 -15   3   5      368.76      366.42     24.78 o 
 -13   3   5      803.68      778.80     20.11 o 
 -11   3   5      246.69      256.27      8.67 o 
  -9   3   5     2159.35     2366.68     82.26 o 
  -7   3   5     5024.75     5142.62     39.49 o 
  -5   3   5     3465.16     3191.45     16.27 o 
  -3   3   5      672.93      781.03     12.74 o 
  -1   3   5     2548.82     2536.98     24.27 o 
   1   3   5      375.78      441.20      9.52 o 
   3   3   5     1355.14     1444.76     21.14 o 
   5   3   5     1091.80     1235.99     24.86 o 
   7   3   5       13.92        9.98      2.81 o 
   9   3   5     1364.56     1382.28     21.21 o 
  11   3   5        1.74        0.38      1.47 o 
 -16   4   5      300.92      342.42     10.64 o 
 -14   4   5        0.33        2.72      2.21 o 
 -12   4   5       89.48       96.91      5.69 o 
 -10   4   5       79.84       81.32      8.37 o 
  -8   4   5     2060.26     2305.57     27.46 o 
  -6   4   5      439.74      470.50     11.03 o 
  -4   4   5     1778.09     1828.93     14.37 o 
  -2   4   5     2689.76     2723.64     30.52 o 
   0   4   5     4364.86     4517.99     33.08 o 
   2   4   5     8663.06     9557.42     63.02 o 
   4   4   5      133.71      143.59      7.35 o 
   6   4   5       60.91       75.99      4.00 o 
   8   4   5      175.57      188.22      7.83 o 
  10   4   5       57.62       53.25      3.96 o 
  12   4   5      297.72      285.82     10.27 o 
 -17   5   5       59.75       46.03      3.87 o 
 -15   5   5       97.54       75.87      6.12 o 
 -13   5   5        0.10        0.66      3.50 o 
 -11   5   5      451.47      480.32     12.35 o 
  -9   5   5      500.54      529.12     20.26 o 
  -7   5   5     1779.29     1860.66     27.76 o 
  -5   5   5     1515.58     1439.78     14.19 o 
  -3   5   5     3519.54     3731.01     41.51 o 
  -1   5   5      216.18      231.38      7.47 o 
   1   5   5      410.41      510.76     11.36 o 
   3   5   5     1517.12     1751.60     38.40 o 
   5   5   5     1384.11     1569.02     19.55 o 
   7   5   5       57.11       46.97      4.15 o 
   9   5   5      110.90       99.37      4.64 o 
  11   5   5       36.33       50.52      2.50 o 
 -16   6   5       68.42       66.65      4.57 o 
 -14   6   5      453.85      365.45     18.86 o 
 -12   6   5      756.73      699.61     28.76 o 
 -10   6   5      297.47      287.33      9.72 o 
  -8   6   5     1821.21     1950.14     38.37 o 
  -6   6   5      513.91      566.73     13.34 o 
  -4   6   5      285.56      259.49      8.34 o 
  -2   6   5       54.65       87.65      8.88 o 
   0   6   5     1224.25     1338.43     19.30 o 
   2   6   5     2839.57     2887.84     49.19 o 
   4   6   5      148.58      135.33     11.59 o 
   6   6   5      198.06      215.50      9.11 o 
   8   6   5     1281.97     1226.90     19.39 o 
  10   6   5      677.99      630.76     11.78 o 
 -15   7   5        0.21        1.80      1.92 o 
 -13   7   5     1550.36     1522.87     38.62 o 
 -11   7   5        3.21        3.11      5.86 o 
  -9   7   5      263.77      286.55     16.29 o 
  -7   7   5      130.60      133.09     10.31 o 
  -5   7   5      144.67      183.78      6.48 o 
  -3   7   5    14182.60    14180.17     61.35 o 
  -1   7   5       50.15       86.92      8.12 o 
   1   7   5      482.32      514.39     20.92 o 
   3   7   5     1351.26     1315.27     35.63 o 
   5   7   5      206.68      233.80      8.02 o 
   7   7   5        1.23       -0.50      5.10 o 
   9   7   5        0.14        0.48      1.44 o 
  11   7   5      200.05      183.45      8.54 o 
 -16   8   5       80.64       98.95      6.83 o 
 -14   8   5        9.81       11.62      3.75 o 
 -12   8   5       84.34       92.69      7.19 o 
 -10   8   5      157.86      159.63      7.32 o 
  -8   8   5       14.26       21.90      5.04 o 
  -6   8   5      476.67      425.58     18.42 o 
  -4   8   5     6308.37     6275.48     61.69 o 
  -2   8   5     2391.15     2490.04     43.19 o 
   0   8   5     1098.32      962.03     28.79 o 
   2   8   5        7.52        6.47      3.54 o 
   4   8   5      418.60      424.58      9.46 o 
   6   8   5      154.54      102.85      9.17 o 
   8   8   5       96.88       85.17      4.61 o 
  10   8   5        4.57        3.51      1.30 o 
 -15   9   5      190.96      154.69      9.68 o 
 -13   9   5      276.60      288.24     15.07 o 
 -11   9   5       99.10       89.36      6.84 o 
  -9   9   5      640.87      634.43     18.05 o 
  -7   9   5      309.49      283.65     16.30 o 
  -5   9   5     1107.50     1063.88     27.18 o 
  -3   9   5      147.81      187.04     12.38 o 
  -1   9   5     2154.13     2186.40     43.86 o 
   1   9   5       45.62       57.17      7.89 o 
   3   9   5       30.68       31.27      3.06 o 
   5   9   5      259.49      263.22      9.87 o 
   7   9   5     3293.50     3163.89     31.86 o 
   9   9   5      121.54      114.37      4.74 o 
 -14  10   5       14.10       21.34      4.76 o 
 -12  10   5      582.59      559.52     23.94 o 
 -10  10   5     5571.29     5617.15     77.75 o 
  -8  10   5     2426.48     2403.86     35.05 o 
  -6  10   5      160.23      158.50     11.95 o 
  -4  10   5       43.25       43.57      6.38 o 
  -2  10   5      153.65      127.45     11.15 o 
   0  10   5        1.04        1.88      3.42 o 
   2  10   5     1124.49     1114.59     16.73 o 
   4  10   5       67.15       62.43      5.00 o 
   6  10   5       88.60       84.44     12.94 o 
   8  10   5       11.17        7.42      1.77 o 
  10  10   5      144.24      155.73      8.15 o 
 -15  11   5        4.04        6.68      2.18 o 
 -13  11   5      178.42      144.03     11.17 o 
 -11  11   5      759.49      788.43     29.01 o 
  -9  11   5     3787.55     3881.66     64.92 o 
  -7  11   5      408.24      446.69     21.37 o 
  -5  11   5       73.59       73.79      5.87 o 
  -3  11   5       56.99       66.35      5.72 o 
  -1  11   5       33.27       37.13      3.66 o 
   1  11   5       30.90       30.53      3.03 o 
   3  11   5      551.24      559.47     12.07 o 
   5  11   5        0.85       20.73      5.88 o 
   7  11   5      486.78      473.77     10.94 o 
   9  11   5       54.14       60.99      3.84 o 
 -14  12   5      201.99      200.96      9.69 o 
 -12  12   5      321.58      324.27      8.88 o 
 -10  12   5      196.55      210.01     15.24 o 
  -8  12   5      170.71      192.37     14.80 o 
  -6  12   5      110.51      105.07      7.35 o 
  -4  12   5     1976.71     1893.29     29.86 o 
  -2  12   5      371.12      383.72     11.05 o 
   0  12   5     5079.53     5001.08     34.97 o 
   2  12   5     2953.45     2967.23     31.94 o 
   4  12   5     4722.89     4787.15     37.56 o 
   6  12   5      748.19      750.34     18.44 o 
   8  12   5        8.41        6.42      1.99 o 
 -13  13   5      398.19      386.24     13.51 o 
 -11  13   5        1.85        4.46      2.34 o 
  -9  13   5       28.96       50.56      7.72 o 
  -7  13   5      955.59      985.06     21.50 o 
  -5  13   5     1908.14     1953.88     43.97 o 
  -3  13   5      549.73      513.75     15.20 o 
  -1  13   5       25.40       26.11      3.95 o 
   1  13   5      718.26      731.43     15.60 o 
   3  13   5      300.66      316.32     10.18 o 
   5  13   5      683.03      712.14     17.56 o 
   7  13   5      301.66      319.04      9.85 o 
 -12  14   5      389.68      370.19     11.69 o 
 -10  14   5      186.60      194.81     13.31 o 
  -8  14   5     2719.52     2945.97     36.33 o 
  -6  14   5     1623.51     1667.91     28.33 o 
  -4  14   5      533.02      478.13     21.59 o 
  -2  14   5       76.44       71.76      8.44 o 
   0  14   5      907.99      873.78     16.52 o 
   2  14   5      349.34      364.23     10.60 o 
   4  14   5        3.43        2.69      2.78 o 
   6  14   5      170.02      163.72      7.25 o 
 -11  15   5      538.66      563.38     16.25 o 
  -9  15   5      272.26      277.67     15.33 o 
  -7  15   5      287.27      319.09     22.68 o 
  -5  15   5     1333.04     1258.88     35.51 o 
  -3  15   5       55.01       75.01      5.94 o 
  -1  15   5      246.95      253.62     10.73 o 
   1  15   5       12.51       11.98      2.35 o 
   3  15   5      318.96      341.53     12.26 o 
   5  15   5      578.67      637.81     20.54 o 
   7  15   5       75.35       56.49      4.38 o 
 -10  16   5       35.79       51.30      5.51 o 
  -8  16   5       76.26       84.64      5.17 o 
  -6  16   5        1.66        2.95      1.85 o 
  -4  16   5       27.79       21.74      3.54 o 
  -2  16   5      113.55       94.72      6.28 o 
   0  16   5      260.19      237.31     14.87 o 
   2  16   5      262.93      264.96     10.12 o 
   4  16   5       71.34       75.35      7.04 o 
   6  16   5       12.90       16.16      2.63 o 
  -9  17   5       49.76       39.24      4.41 o 
  -7  17   5       93.76       88.52      5.08 o 
  -5  17   5      162.43      159.89      7.47 o 
  -3  17   5       96.40       92.24      5.92 o 
  -1  17   5      945.01      931.98     22.19 o 
   1  17   5      497.97      496.49     10.11 o 
   3  17   5        1.28        2.28      1.83 o 
  -6  18   5       61.04       56.72      3.65 o 
  -4  18   5        3.58        7.47      2.95 o 
  -2  18   5       99.69       90.15      5.06 o 
   0  18   5       11.12       12.43      2.27 o 
   2  18   5       74.79       77.88      5.70 o 
  -7  19   5       17.04       13.14      2.22 o 
  -5  19   5       16.36       11.00      2.39 o 
  -3  19   5      114.44      126.22      7.77 o 
  -1  19   5       74.34       94.14      6.62 o 
   1  19   5       56.77       58.86      4.24 o 
 -16   0   6      553.22      542.24     20.62 o 
 -14   0   6     1636.45     1693.38     42.00 o 
 -12   0   6     1673.50     1785.09     42.42 o 
 -10   0   6      739.21      833.07     24.59 o 
  -8   0   6       55.60       59.77      6.28 o 
  -6   0   6     1110.38     1083.93     24.35 o 
  -4   0   6      257.95      298.95      7.59 o 
  -2   0   6     8232.37     7819.72     57.95 o 
   0   0   6     3659.15     3758.10     46.51 o 
   2   0   6     1086.29     1080.39     28.37 o 
   4   0   6      159.83      155.55     11.25 o 
   6   0   6       13.93       17.28      3.23 o 
   8   0   6      232.36      239.47     15.97 o 
  10   0   6       77.71       86.40      8.03 o 
 -17   1   6       42.38       42.82      5.32 o 
 -15   1   6        0.91        1.10      2.19 o 
 -13   1   6      256.13      254.13     11.83 o 
 -11   1   6      318.47      365.91     12.90 o 
  -9   1   6     2529.68     2693.69     41.91 o 
  -7   1   6      491.79      549.46     12.57 o 
  -5   1   6     4626.42     4746.38     29.24 o 
  -3   1   6      819.60     1515.25    492.74 o 
  -1   1   6     1046.82     1115.90     58.67 o 
   1   1   6     1184.04     1277.79     57.63 o 
   3   1   6       68.02       80.47      5.52 o 
   5   1   6       95.49      124.39      5.86 o 
   7   1   6      188.13      192.60      8.26 o 
   9   1   6      497.72      493.34     14.91 o 
  11   1   6       45.33       49.15      3.33 o 
 -16   2   6      245.88      260.92      7.77 o 
 -14   2   6     1116.06     1166.79     24.43 o 
 -12   2   6      321.32      319.34     12.76 o 
 -10   2   6      799.16      734.81     21.53 o 
  -8   2   6     4610.46     4789.29     29.38 o 
  -6   2   6     1828.18     1948.24     16.69 o 
  -4   2   6    14424.31    14716.02     58.50 o 
  -2   2   6     1355.30     1458.41     19.07 o 
   0   2   6       30.95       25.36      4.34 o 
   2   2   6        0.02       16.67      4.17 o 
   4   2   6        7.96        0.59      2.66 o 
   6   2   6       49.21       52.82      3.84 o 
   8   2   6     4598.22     4673.37     38.82 o 
  10   2   6      282.83      292.30      9.82 o 
 -17   3   6        6.06        5.34      1.41 o 
 -15   3   6      219.00      229.62     10.16 o 
 -13   3   6     1194.99     1257.16     25.30 o 
 -11   3   6      316.65      290.70     11.38 o 
  -9   3   6     1035.14     1156.37     15.52 o 
  -7   3   6     1841.10     1858.84     17.94 o 
  -5   3   6      315.47      332.83      7.85 o 
  -3   3   6     3203.19     3219.70     27.68 o 
  -1   3   6     4225.26     4163.65     33.94 o 
   1   3   6       65.19       94.07      8.55 o 
   3   3   6      963.51     1040.59     29.28 o 
   5   3   6       18.19       26.59      3.89 o 
   7   3   6        0.02        2.89      1.68 o 
   9   3   6        6.40        7.62      1.88 o 
  11   3   6       87.44       72.92      5.76 o 
 -16   4   6      164.55      189.47      8.31 o 
 -14   4   6       30.10       27.71      5.04 o 
 -12   4   6       96.09       79.45      9.77 o 
 -10   4   6      211.70      216.65     12.68 o 
  -8   4   6     1532.59     1608.96     17.77 o 
  -6   4   6      694.11      614.56     10.27 o 
  -4   4   6     2510.72     2513.13     24.57 o 
  -2   4   6     1274.12     1180.80     17.81 o 
   0   4   6      660.38      732.89     14.92 o 
   2   4   6     1995.12     2248.23     43.61 o 
   4   4   6      656.05      713.31     22.37 o 
   6   4   6       13.64       13.31      2.87 o 
   8   4   6      807.69      827.08     13.50 o 
  10   4   6       28.40       25.18      2.63 o 
 -17   5   6      367.23      372.35     31.55 o 
 -15   5   6       22.10       19.23      5.12 o 
 -13   5   6     1276.51     1342.19     38.52 o 
 -11   5   6      102.18      105.66      7.17 o 
  -9   5   6       87.88       77.52      7.69 o 
  -7   5   6      184.79      232.29      6.72 o 
  -5   5   6      559.44      553.53      9.52 o 
  -3   5   6      961.13      973.55     18.21 o 
  -1   5   6     3892.73     3785.93     45.28 o 
   1   5   6     2096.43     2281.72     43.58 o 
   3   5   6     5544.54     6177.29     76.85 o 
   5   5   6       31.48       36.97      3.89 o 
   7   5   6        0.89        2.33      1.89 o 
   9   5   6        0.09        0.22      1.28 o 
 -16   6   6        0.57        3.44      1.94 o 
 -14   6   6      110.52      112.95     10.87 o 
 -12   6   6     1534.91     1567.08     28.22 o 
 -10   6   6      127.66      154.51      6.81 o 
  -8   6   6     4969.45     5329.67     45.48 o 
  -6   6   6      336.32      357.30      8.24 o 
  -4   6   6     1140.62     1039.57     21.61 o 
  -2   6   6      767.00      768.58     22.98 o 
   0   6   6        0.00        2.89      2.85 o 
   2   6   6      336.06      353.45     18.55 o 
   4   6   6      946.39      944.69     18.13 o 
   6   6   6        0.12        0.48      1.98 o 
   8   6   6        7.97       10.03      2.31 o 
  10   6   6        6.30       10.19      1.90 o 
 -15   7   6       39.66       35.20      5.54 o 
 -13   7   6     1631.61     1599.60     27.85 o 
 -11   7   6      105.00       94.15      7.12 o 
  -9   7   6      161.24      138.79      5.58 o 
  -7   7   6      835.89      806.74     17.67 o 
  -5   7   6        0.31        2.17      2.20 o 
  -3   7   6      132.95      115.72      6.00 o 
  -1   7   6        2.01        3.01      2.50 o 
   1   7   6      159.63      144.87     12.00 o 
   3   7   6      218.87      227.49      9.00 o 
   5   7   6        6.05        5.45      2.32 o 
   7   7   6      390.32      366.99     11.29 o 
   9   7   6      259.36      242.66      8.84 o 
 -16   8   6        8.23        4.00      1.39 o 
 -14   8   6        1.54        3.15      2.39 o 
 -12   8   6      146.64      150.81      8.85 o 
 -10   8   6        1.63        3.01      1.72 o 
  -8   8   6       21.80       22.42      2.81 o 
  -6   8   6     1195.25     1015.94     27.29 o 
  -4   8   6      714.75      809.71     16.12 o 
  -2   8   6     1525.75     1447.90     34.64 o 
   0   8   6      688.43      696.61     25.83 o 
   2   8   6      216.57      196.24      5.79 o 
   4   8   6      268.58      260.20     10.14 o 
   6   8   6       41.44       51.02      4.04 o 
   8   8   6        1.50        2.12      1.60 o 
  10   8   6      507.31      514.28     13.41 o 
 -15   9   6      390.38      362.46     19.48 o 
 -13   9   6      457.62      452.67     13.91 o 
 -11   9   6       24.13       33.42      4.45 o 
  -9   9   6      877.28      870.20     16.52 o 
  -7   9   6      599.66      565.80     15.84 o 
  -5   9   6     1677.96     1641.77     34.18 o 
  -3   9   6        0.01        2.30      2.69 o 
  -1   9   6      993.36      912.59     29.75 o 
   1   9   6      183.80      180.54      5.97 o 
   3   9   6      360.65      352.86     11.27 o 
   5   9   6      501.37      475.49     13.17 o 
   7   9   6     1234.14     1163.40     18.09 o 
   9   9   6       26.33       26.81      2.47 o 
 -14  10   6      306.25      285.37      9.19 o 
 -12  10   6      499.51      471.59     14.31 o 
 -10  10   6     1395.62     1451.17     39.41 o 
  -8  10   6        8.68       17.18      4.87 o 
  -6  10   6      313.62      363.54     46.43 o 
  -4  10   6     1374.26     1363.45     24.14 o 
  -2  10   6      225.73      236.20     10.56 o 
   0  10   6      197.83      190.95      6.94 o 
   2  10   6      223.85      229.97      7.81 o 
   4  10   6       62.53       68.93      5.28 o 
   6  10   6       29.70       30.63      3.51 o 
   8  10   6      183.61      147.62      5.07 o 
 -15  11   6        4.38        3.05      1.99 o 
 -13  11   6      150.39      136.49     10.55 o 
 -11  11   6      374.27      403.59     20.57 o 
  -9  11   6     4573.99     4723.54     71.28 o 
  -7  11   6      841.75      856.11     29.82 o 
  -5  11   6      306.96      284.58     16.77 o 
  -3  11   6     1191.20     1157.56     23.44 o 
  -1  11   6      783.76      821.64     13.98 o 
   1  11   6      123.36      131.36      8.01 o 
   3  11   6     1732.27     1735.81     24.42 o 
   5  11   6     2490.33     2594.86     37.87 o 
   7  11   6       34.39       35.69      3.36 o 
 -14  12   6       12.43       11.72      2.86 o 
 -12  12   6        0.07       -0.87      3.22 o 
 -10  12   6     1107.18     1125.92     34.03 o 
  -8  12   6     4010.00     4035.07     65.77 o 
  -6  12   6      275.73      285.61     17.37 o 
  -4  12   6      121.60      118.96     11.20 o 
  -2  12   6      703.00      694.34     18.27 o 
   0  12   6     5860.11     5928.22     52.08 o 
   2  12   6    12650.82    12990.60     56.48 o 
   4  12   6      797.90      777.85     15.33 o 
   6  12   6      451.30      444.23      9.73 o 
   8  12   6      132.03      122.63      4.60 o 
 -13  13   6       43.90       37.60      4.49 o 
 -11  13   6      322.76      342.86     17.44 o 
  -9  13   6        3.14       13.70      5.06 o 
  -7  13   6     7127.57     7348.89     57.92 o 
  -5  13   6      231.04      230.01     15.65 o 
  -3  13   6      291.79      294.23     11.74 o 
  -1  13   6        2.39        3.01      3.40 o 
   1  13   6      701.30      700.57     15.24 o 
   3  13   6     2143.15     2204.81     27.57 o 
   5  13   6       59.80       57.19      3.62 o 
   7  13   6       83.29       78.74      4.04 o 
 -12  14   6      235.28      226.38      5.60 o 
 -10  14   6       68.85       67.43      8.07 o 
  -8  14   6     1681.46     1816.08     41.88 o 
  -6  14   6       60.12       58.36      6.03 o 
  -4  14   6      286.03      289.98     17.01 o 
  -2  14   6      124.56      122.63      7.77 o 
   0  14   6       57.23       50.97      4.13 o 
   2  14   6      245.95      263.65      8.72 o 
   4  14   6      730.06      756.27     24.13 o 
   6  14   6        0.41        1.76      1.12 o 
 -11  15   6      370.20      376.02     14.70 o 
  -9  15   6       99.72      110.61      9.63 o 
  -7  15   6      541.16      588.05     15.26 o 
  -5  15   6      813.61      753.39     18.55 o 
  -3  15   6        3.85        0.72      1.76 o 
  -1  15   6       65.83       63.32      5.45 o 
   1  15   6        2.08        4.44      2.23 o 
   3  15   6      171.39      180.99     11.38 o 
   5  15   6      471.61      484.35     14.99 o 
 -10  16   6        1.57        3.02      2.44 o 
  -8  16   6       21.65       28.96      5.04 o 
  -6  16   6       67.82       50.15      4.58 o 
  -4  16   6      193.78      176.85      8.62 o 
  -2  16   6      179.26      153.87      7.48 o 
   0  16   6      369.05      320.45     10.26 o 
   2  16   6      272.19      280.41     12.64 o 
   4  16   6       80.68       75.88      3.77 o 
  -9  17   6      189.49      196.20      9.14 o 
  -7  17   6       25.16       19.93      2.50 o 
  -5  17   6       98.83      115.69      6.15 o 
  -3  17   6        0.00        0.45      1.77 o 
  -1  17   6      197.70      181.51      7.20 o 
   1  17   6      429.26      461.05     16.51 o 
   3  17   6       61.19       47.82      4.92 o 
  -6  18   6      161.57      162.69      5.59 o 
  -4  18   6       49.21       42.09      3.21 o 
  -2  18   6      123.74      125.78      8.58 o 
   0  18   6       27.50       22.95      3.70 o 
  -3  19   6      133.03      157.31      7.58 o 
  -1  19   6      212.93      256.50      9.06 o 
 -17   1   7      191.96      169.62      6.94 o 
 -15   1   7       49.29       54.69      5.40 o 
 -13   1   7      500.29      493.91     16.20 o 
 -11   1   7      111.28      149.41     10.26 o 
  -9   1   7      865.89      867.95     28.60 o 
  -7   1   7      997.85     1084.41     27.22 o 
  -5   1   7     3883.87     4163.29     36.11 o 
  -3   1   7    15958.94    16566.83    165.76 o 
  -1   1   7      359.74      398.64     11.41 o 
   1   1   7      256.67      242.08     14.12 o 
   3   1   7        0.50        1.13      2.47 o 
   5   1   7       41.09       34.34      3.68 o 
   7   1   7      823.65      845.07     16.27 o 
   9   1   7      161.10      176.06      7.65 o 
 -16   2   7      480.48      463.71     13.13 o 
 -14   2   7     6912.30     7282.46     60.57 o 
 -12   2   7     1363.21     1421.47     26.70 o 
 -10   2   7     1399.04     1524.45     24.07 o 
  -8   2   7      453.00      531.93     13.62 o 
  -6   2   7       16.13       17.98      3.72 o 
  -4   2   7      269.96      293.31     21.54 o 
  -2   2   7      322.35      228.09     14.74 o 
   0   2   7      300.32      270.65     13.90 o 
   2   2   7      375.96      358.34     18.17 o 
   4   2   7        2.39        4.80      1.66 o 
   6   2   7      375.54      389.08     11.57 o 
   8   2   7      366.37      372.08      9.92 o 
  10   2   7       49.34       62.20      5.36 o 
 -17   3   7       69.00       65.36      3.89 o 
 -15   3   7     1804.33     1827.62     57.53 o 
 -13   3   7      309.41      320.14     12.82 o 
 -11   3   7       47.12       52.31      5.44 o 
  -9   3   7       59.02       53.18      4.57 o 
  -7   3   7        4.78        4.33      1.66 o 
  -5   3   7      743.08      882.11     12.97 o 
  -3   3   7     4486.33     4322.60     41.95 o 
  -1   3   7     2585.34     2674.25     30.13 o 
   1   3   7      875.46     1005.88     28.70 o 
   3   3   7       71.87       81.24      4.59 o 
   5   3   7       99.88       95.36      6.02 o 
   7   3   7      149.62      136.90      6.67 o 
   9   3   7       44.09       35.67      2.64 o 
 -16   4   7       97.47      124.58     10.07 o 
 -14   4   7      179.37      198.73     15.08 o 
 -12   4   7      340.05      374.52     20.45 o 
 -10   4   7        6.51       17.80      3.23 o 
  -8   4   7      151.18      155.47      7.39 o 
  -6   4   7       20.10        5.77      1.92 o 
  -4   4   7      224.85      257.95      8.66 o 
  -2   4   7      559.32      604.92     13.95 o 
   0   4   7       20.84       55.93     26.12 o 
   2   4   7     4917.98     4897.80     67.23 o 
   4   4   7      105.06      119.77      5.79 o 
   6   4   7      609.06      628.47     14.86 o 
   8   4   7        7.11        8.91      2.56 o 
  10   4   7       10.69       12.84      2.43 o 
 -17   5   7       60.65       56.01      3.65 o 
 -15   5   7      628.10      591.90     23.12 o 
 -13   5   7        6.05        4.87      4.62 o 
 -11   5   7        8.67       10.39      2.92 o 
  -9   5   7      365.92      407.01     19.24 o 
  -7   5   7     2768.68     3039.14     38.95 o 
  -5   5   7      539.68      586.48     10.73 o 
  -3   5   7     1408.45     1349.77     20.83 o 
  -1   5   7      366.92      415.75     12.14 o 
   1   5   7        3.45        2.72      2.75 o 
   3   5   7      130.85      151.68      6.41 o 
   5   5   7       78.82       72.91      5.54 o 
   7   5   7       53.65       55.59      4.44 o 
   9   5   7       14.89       17.96      2.59 o 
 -16   6   7      160.83      148.02      9.90 o 
 -14   6   7       89.54       99.89     10.37 o 
 -12   6   7       76.70       76.41     12.86 o 
 -10   6   7     1417.25     1431.98     35.01 o 
  -8   6   7     5070.07     5171.18    149.41 o 
  -6   6   7      307.69      349.85     10.69 o 
  -4   6   7     1290.43     1315.10     20.62 o 
  -2   6   7      304.11      360.27     14.57 o 
   0   6   7       14.38       15.57      4.63 o 
   2   6   7      362.40      365.41      9.77 o 
   4   6   7      104.87      111.04      7.38 o 
   6   6   7       34.62       30.94      3.69 o 
   8   6   7      377.63      375.49      9.77 o 
 -17   7   7        0.14       -0.36      1.26 o 
 -15   7   7       62.16       56.83      6.83 o 
 -13   7   7       16.82       16.20      3.51 o 
 -11   7   7      388.05      396.17     19.38 o 
  -9   7   7      197.76      177.80     11.85 o 
  -7   7   7     2212.61     2160.78     42.06 o 
  -5   7   7      136.55      162.68      7.31 o 
  -3   7   7     1827.96     1773.26     60.25 o 
  -1   7   7       58.50       57.71      7.72 o 
   1   7   7      279.84      291.40      8.51 o 
   3   7   7      415.93      414.84     12.69 o 
   5   7   7        7.16        8.79      2.58 o 
   7   7   7     1458.51     1459.87     19.76 o 
   9   7   7       55.72       39.19      5.47 o 
 -16   8   7      765.91      734.86     30.77 o 
 -14   8   7      140.01      159.34     11.41 o 
 -12   8   7     2046.81     2127.76     32.21 o 
 -10   8   7      987.86     1011.46     24.41 o 
  -8   8   7       10.60       18.65      5.36 o 
  -6   8   7      305.90      258.35     14.29 o 
  -4   8   7     4086.19     4173.51     70.86 o 
  -2   8   7     4225.15     4347.45     62.92 o 
   0   8   7      176.97      161.42      5.60 o 
   2   8   7      674.83      686.55     13.65 o 
   4   8   7      134.57      119.01      6.84 o 
   6   8   7      347.68      345.69     10.41 o 
   8   8   7        0.02        3.83      2.13 o 
 -15   9   7     1625.79     1593.37     27.35 o 
 -13   9   7      713.00      692.14     17.05 o 
 -11   9   7     2038.18     2199.57     32.59 o 
  -9   9   7       99.55       92.41      6.84 o 
  -7   9   7     1777.58     1767.12     28.72 o 
  -5   9   7       11.52       26.86      5.15 o 
  -3   9   7     4964.49     4960.02     47.13 o 
  -1   9   7       66.85       57.75      3.38 o 
   1   9   7        0.14        0.65      1.55 o 
   3   9   7      547.51      533.95     14.08 o 
   5   9   7      184.68      190.94      8.12 o 
   7   9   7      772.20      769.65     12.87 o 
 -16  10   7      140.73      124.05      6.11 o 
 -14  10   7      117.13      117.35      7.72 o 
 -12  10   7      816.62      850.38     18.99 o 
 -10  10   7      405.52      402.74     13.78 o 
  -8  10   7      276.89      266.97     11.78 o 
  -6  10   7        1.80       11.40     11.83 o 
  -4  10   7     1368.11     1245.89     23.92 o 
  -2  10   7      356.74      363.86     10.76 o 
   0  10   7        3.56        4.14      1.60 o 
   2  10   7       54.13       38.52      4.95 o 
   4  10   7     1385.32     1408.57     21.83 o 
   6  10   7      356.11      333.28      9.16 o 
   8  10   7       67.64       60.70      5.20 o 
 -15  11   7       59.08       48.08      4.64 o 
 -13  11   7      486.43      504.41     19.42 o 
 -11  11   7      337.41      359.60     19.01 o 
  -9  11   7     4898.29     4921.08     72.72 o 
  -7  11   7      560.33      547.51     16.59 o 
  -5  11   7     2308.21     2258.82     47.65 o 
  -3  11   7      390.15      359.21     13.50 o 
  -1  11   7       15.63       25.64      3.34 o 
   1  11   7     1882.10     1874.70     25.10 o 
   3  11   7     3084.47     3151.30     32.23 o 
   5  11   7       43.70       48.16      3.88 o 
   7  11   7       81.39       85.01      4.81 o 
 -14  12   7       40.99       23.04      3.66 o 
 -12  12   7        4.23       16.70      4.81 o 
 -10  12   7      293.61      343.53     18.62 o 
  -8  12   7      798.91      845.18     29.94 o 
  -6  12   7     1459.46     1492.00     39.32 o 
  -4  12   7     1896.85     1849.25     43.25 o 
  -2  12   7       17.18       18.77      3.68 o 
   0  12   7     6885.94     6969.89     47.79 o 
   2  12   7       13.74       16.28      2.87 o 
   4  12   7      718.99      741.16     13.88 o 
   6  12   7        0.47        2.96      1.15 o 
 -13  13   7      118.62      116.26      7.03 o 
 -11  13   7        7.24        8.45      4.07 o 
  -9  13   7       58.70       57.35      8.09 o 
  -7  13   7     1419.36     1487.24     25.66 o 
  -5  13   7      968.42      962.67     31.39 o 
  -3  13   7      181.78      190.98     14.11 o 
  -1  13   7       76.87       82.53      5.13 o 
   1  13   7     1566.92     1548.63     26.26 o 
   3  13   7      857.10      851.65     14.30 o 
   5  13   7      119.10      129.46      5.20 o 
 -12  14   7       53.48       58.56      6.00 o 
 -10  14   7        4.70        3.17      3.22 o 
  -8  14   7       27.54       39.12      6.85 o 
  -6  14   7      141.61      137.43      8.06 o 
  -4  14   7       93.05      101.69     10.25 o 
  -2  14   7      239.55      237.80     10.30 o 
   0  14   7       17.27       20.81      3.31 o 
   2  14   7       54.44       74.20     12.70 o 
   4  14   7      490.20      441.47     16.83 o 
 -11  15   7       99.60       97.08      7.45 o 
  -9  15   7       62.09       71.63      7.69 o 
  -7  15   7      192.22      183.71      8.24 o 
  -5  15   7       49.94       47.94      4.96 o 
  -3  15   7      130.88      140.13     11.04 o 
  -1  15   7      617.34      597.21     21.23 o 
   1  15   7        0.71        2.70      1.76 o 
   3  15   7      382.92      338.19     13.20 o 
 -10  16   7      197.05      171.85      9.25 o 
  -8  16   7      106.15      105.36      8.57 o 
  -6  16   7       20.40       10.02      2.34 o 
  -4  16   7      114.72       94.88      6.15 o 
  -2  16   7      156.57      171.05     10.60 o 
   0  16   7       18.89       20.78      3.46 o 
   2  16   7        6.20        4.05      1.90 o 
  -9  17   7       67.58       61.58      5.04 o 
  -7  17   7       82.93       95.87      4.68 o 
  -5  17   7       82.24       94.98      5.21 o 
  -3  17   7       41.95       55.03      4.12 o 
  -1  17   7      169.22      178.48      9.78 o 
   1  17   7       62.93       67.68      5.62 o 
  -6  18   7       15.48        8.52      1.29 o 
  -4  18   7       47.40       46.10      2.93 o 
  -2  18   7        2.31        9.36      2.62 o 
   0  18   7       87.68       90.09      5.41 o 
 -16   0   8       46.20       41.27      6.11 o 
 -14   0   8      113.49      135.60     12.16 o 
 -12   0   8       98.04      111.28     10.97 o 
 -10   0   8      537.56      572.87     22.00 o 
  -8   0   8      597.87      585.46     21.55 o 
  -6   0   8     7821.80     8204.02     79.08 o 
  -4   0   8    60712.99    61872.68    215.35 o 
  -2   0   8     7382.78     8330.05     77.41 o 
   0   0   8       51.05       64.26      7.87 o 
   2   0   8       32.74       36.05      6.58 o 
   4   0   8     2971.45     3008.18     38.05 o 
   6   0   8     4542.87     4660.39     43.84 o 
   8   0   8     1106.11     1119.17     17.11 o 
 -17   1   8      461.53      431.32     15.83 o 
 -15   1   8      287.43      319.73     12.21 o 
 -13   1   8     3308.22     3411.21     42.34 o 
 -11   1   8       19.34       18.95      2.83 o 
  -9   1   8     1058.89     1020.87     20.41 o 
  -7   1   8      133.87      116.20      9.49 o 
  -5   1   8     9884.10     9972.47     61.21 o 
  -3   1   8    15495.08    15522.43     72.51 o 
  -1   1   8      333.46      315.39     15.71 o 
   1   1   8        4.64       14.27      4.57 o 
   3   1   8     2267.89     2239.93     27.89 o 
   5   1   8     1164.56     1212.81     19.78 o 
   7   1   8     5025.28     5224.10     36.38 o 
 -18   2   8       81.63       85.70      5.29 o 
 -16   2   8     1065.74     1064.31     25.23 o 
 -14   2   8     2236.64     2361.39     34.00 o 
 -12   2   8       53.99       40.21      4.95 o 
 -10   2   8     1170.57     1294.36     37.59 o 
  -8   2   8      335.78      451.11     13.41 o 
  -6   2   8      593.24      640.16     15.64 o 
  -4   2   8      335.25      272.94      7.85 o 
  -2   2   8        3.82        6.46      4.10 o 
   0   2   8     1333.33     1270.15     33.38 o 
   2   2   8       15.02       13.19      2.20 o 
   4   2   8     2033.98     2151.97     27.34 o 
   6   2   8       67.74       74.84      4.94 o 
   8   2   8        6.87        8.81      3.06 o 
 -17   3   8        0.14        2.48      1.44 o 
 -15   3   8       14.81       17.83      6.89 o 
 -13   3   8      110.50      123.37      7.97 o 
 -11   3   8     1906.32     1970.32     31.28 o 
  -9   3   8     1393.75     1348.12     23.26 o 
  -7   3   8      217.37      240.83      9.75 o 
  -5   3   8        0.15        1.47      1.83 o 
  -3   3   8        3.45        6.10      1.82 o 
  -1   3   8       30.61       42.52      4.36 o 
   1   3   8     1799.48     1782.65     21.58 o 
   3   3   8     1477.16     1598.51     27.72 o 
   5   3   8      172.68      174.74     10.15 o 
   7   3   8       72.74       76.41      5.75 o 
   9   3   8        1.15        2.16      1.09 o 
 -16   4   8      218.81      209.29     12.80 o 
 -14   4   8      586.90      614.30     25.52 o 
 -12   4   8       82.06       85.24     10.18 o 
 -10   4   8      609.79      632.49     17.49 o 
  -8   4   8      131.30      167.65      8.21 o 
  -6   4   8       84.11       92.09     11.46 o 
  -4   4   8     1958.99     1937.17     21.31 o 
  -2   4   8      306.34      288.58     10.49 o 
   0   4   8      811.14      724.86     17.12 o 
   2   4   8      754.93      754.56     12.86 o 
   4   4   8       78.70       90.58      4.97 o 
   6   4   8        8.96        8.74      2.92 o 
   8   4   8       34.83       35.37      3.33 o 
 -17   5   8     1412.67     1358.44     40.31 o 
 -15   5   8       34.90       34.26      6.37 o 
 -13   5   8        2.91        5.89      4.53 o 
 -11   5   8      101.23       97.06      9.36 o 
  -9   5   8     1271.53     1336.37     25.10 o 
  -7   5   8        0.66       -0.32      2.69 o 
  -5   5   8     3514.01     3436.52     36.18 o 
  -3   5   8      668.47      660.37     15.62 o 
  -1   5   8      499.89      507.30     14.20 o 
   1   5   8        0.03        0.43      1.26 o 
   3   5   8       20.03       22.71      3.35 o 
   5   5   8       51.74       60.60      4.95 o 
   7   5   8      256.14      265.78     11.87 o 
 -16   6   8      595.44      583.11     19.05 o 
 -14   6   8     1932.11     2008.43     44.06 o 
 -12   6   8       16.38       17.25      3.59 o 
 -10   6   8        8.01       16.07     15.57 o 
  -8   6   8      176.49      178.54      9.24 o 
  -6   6   8      869.34      917.44     21.10 o 
  -4   6   8       81.48       84.59      5.71 o 
  -2   6   8      113.78       91.83      6.07 o 
   0   6   8      491.44      485.98      9.60 o 
   2   6   8       18.56       16.03      3.02 o 
   4   6   8        0.01        0.21      1.99 o 
   6   6   8      499.31      483.91     11.76 o 
   8   6   8      160.23      147.80      9.18 o 
 -17   7   8       44.28       46.22      3.47 o 
 -15   7   8      861.94      923.24     25.96 o 
 -13   7   8      104.18      107.70      7.27 o 
 -11   7   8       11.04       11.33      3.10 o 
  -9   7   8      114.40      114.67      6.29 o 
  -7   7   8      505.62      525.81     12.38 o 
  -5   7   8     1898.94     1964.88     51.52 o 
  -3   7   8     1883.19     1891.02     40.15 o 
  -1   7   8       25.61       34.50      3.15 o 
   1   7   8       76.54       77.55      5.54 o 
   3   7   8      259.65      236.26      9.55 o 
   5   7   8       44.52       40.85      4.22 o 
   7   7   8      835.49      848.66     16.42 o 
 -16   8   8      426.79      449.77     10.29 o 
 -14   8   8       26.46       35.77      5.74 o 
 -12   8   8      724.68      806.08     19.59 o 
 -10   8   8     2647.28     2668.62     29.98 o 
  -8   8   8       88.90       74.40      5.07 o 
  -6   8   8      164.85      167.38      7.03 o 
  -4   8   8     1809.27     1847.53     22.80 o 
  -2   8   8     1527.46     1426.00     18.37 o 
   0   8   8      892.21      840.36     14.89 o 
   2   8   8       39.77       58.98      5.05 o 
   4   8   8      131.60      128.90      6.87 o 
   6   8   8      482.09      498.91     11.03 o 
   8   8   8      156.74      149.13      7.14 o 
 -15   9   8       90.45       88.50      6.67 o 
 -13   9   8     1176.43     1165.90     21.60 o 
 -11   9   8     2047.02     2116.41     31.69 o 
  -9   9   8      958.57      961.83     22.39 o 
  -7   9   8      876.81      835.21     20.28 o 
  -5   9   8      118.96       94.07      6.76 o 
  -3   9   8       72.63       65.07      6.79 o 
  -1   9   8      197.67      154.88      7.28 o 
   1   9   8      148.59      142.73      7.38 o 
   3   9   8      401.30      381.18     11.65 o 
   5   9   8      211.56      211.77      7.75 o 
   7   9   8       10.84       12.52      2.85 o 
 -14  10   8      153.61      167.07      9.09 o 
 -12  10   8        0.66        5.83      2.44 o 
 -10  10   8     2589.45     2703.64     35.28 o 
  -8  10   8      833.17      827.03     20.64 o 
  -6  10   8      132.26      163.74     32.80 o 
  -4  10   8        9.62       15.26      6.13 o 
  -2  10   8       33.91       32.63      8.42 o 
   0  10   8       48.62       39.06      4.08 o 
   2  10   8      299.78      320.74     10.64 o 
   4  10   8      771.00      786.97     15.11 o 
   6  10   8      514.15      481.08      9.16 o 
 -15  11   8        1.16        0.25      1.27 o 
 -13  11   8        5.02        9.92      3.83 o 
 -11  11   8        0.83        0.67      3.07 o 
  -9  11   8       26.09       24.25      6.06 o 
  -7  11   8      252.50      245.43     11.27 o 
  -5  11   8     1435.36     1443.40     25.87 o 
  -3  11   8       14.22        8.16      4.62 o 
  -1  11   8     2088.68     2182.42     32.51 o 
   1  11   8        0.03        3.65      2.16 o 
   3  11   8     2643.69     2712.19     27.84 o 
   5  11   8      110.60      114.28      4.81 o 
 -14  12   8        0.56        3.21      1.84 o 
 -12  12   8      482.67      500.86     19.28 o 
 -10  12   8       29.30       32.43      6.53 o 
  -8  12   8      463.73      460.30     21.78 o 
  -6  12   8      958.42      894.40     20.29 o 
  -4  12   8       14.25        8.44      4.60 o 
  -2  12   8      818.19      808.71     28.85 o 
   0  12   8       75.13       91.66      6.84 o 
   2  12   8       71.19       79.75      4.88 o 
   4  12   8       95.97       96.18      4.48 o 
 -13  13   8       32.68       23.76      4.91 o 
 -11  13   8      614.48      619.20     21.56 o 
  -9  13   8        7.24        8.30      4.23 o 
  -7  13   8      942.06      956.31     19.97 o 
  -5  13   8      304.96      328.21     18.29 o 
  -3  13   8       53.30       50.23      7.61 o 
  -1  13   8        8.46       12.11      2.95 o 
   1  13   8     1304.60     1345.52     22.86 o 
   3  13   8        4.71        6.48      1.64 o 
   5  13   8      200.23      196.24      8.30 o 
 -12  14   8        3.48        5.21      2.51 o 
 -10  14   8      216.14      227.34     12.99 o 
  -8  14   8      549.33      557.89     22.04 o 
  -6  14   8      129.57      124.59      7.41 o 
  -4  14   8       20.36       31.69      6.15 o 
  -2  14   8      136.67      145.85     11.53 o 
   0  14   8       29.00       23.47      4.10 o 
   2  14   8      127.74      129.12      5.99 o 
   4  14   8       55.18       63.47      4.76 o 
 -11  15   8       50.64       48.06      5.08 o 
  -9  15   8      205.75      223.07     12.24 o 
  -7  15   8      312.79      325.68     10.10 o 
  -5  15   8        1.15       -1.35      1.99 o 
  -3  15   8      116.06      132.96     10.30 o 
  -1  15   8       80.82       97.08      8.23 o 
   1  15   8       70.35       80.37      8.69 o 
   3  15   8      144.68      134.54      6.13 o 
 -10  16   8       70.56       90.08      6.27 o 
  -8  16   8        0.10        2.11      2.57 o 
  -6  16   8      608.65      575.62     12.71 o 
  -4  16   8      192.37      178.77      7.65 o 
  -2  16   8       39.33       45.65      5.23 o 
   0  16   8       18.02       20.03      3.04 o 
   2  16   8      260.00      272.42      8.75 o 
  -9  17   8      123.84      134.55      6.39 o 
  -7  17   8        5.01        7.68      2.41 o 
  -5  17   8       92.54       60.28      3.77 o 
  -3  17   8       38.91       35.32      2.99 o 
  -1  17   8      170.72      191.45      9.12 o 
 -17   1   9       18.28       19.17      2.51 o 
 -15   1   9     1016.83     1050.09     21.31 o 
 -13   1   9       26.69       19.32      3.93 o 
 -11   1   9        0.14        3.35      1.62 o 
  -9   1   9      326.25      315.41     11.96 o 
  -7   1   9      105.81       98.18      9.57 o 
  -5   1   9     2708.48     2683.53     34.41 o 
  -3   1   9      444.79      463.36     18.00 o 
  -1   1   9        0.44        9.09      2.73 o 
   1   1   9       86.04       91.41     10.40 o 
   3   1   9        0.49        2.09      3.97 o 
   5   1   9     4106.11     4209.22     42.21 o 
   7   1   9     2815.06     2764.26     56.92 o 
 -18   2   9      192.91      150.65      6.61 o 
 -16   2   9        6.96        5.47      2.16 o 
 -14   2   9      326.81      353.57     13.04 o 
 -12   2   9       80.78       74.65      5.10 o 
 -10   2   9      712.03      735.61     14.84 o 
  -8   2   9      637.01      649.05     24.53 o 
  -6   2   9      106.18      107.67      7.08 o 
  -4   2   9      487.81      512.45     11.68 o 
  -2   2   9       25.58      175.73    127.81 o 
   0   2   9     2118.97     2084.75     35.20 o 
   2   2   9       11.27       13.86      8.67 o 
   4   2   9      174.31      195.25      8.13 o 
   6   2   9      255.14      234.25      7.30 o 
   8   2   9      424.78      434.23     12.71 o 
 -17   3   9      189.73      175.80      9.83 o 
 -15   3   9      274.61      274.02     10.35 o 
 -13   3   9      109.01      104.02      7.21 o 
 -11   3   9      752.98      826.58     28.24 o 
  -9   3   9      422.95      453.94     11.65 o 
  -7   3   9      837.35      861.99     19.56 o 
  -5   3   9      339.28      313.47     11.86 o 
  -3   3   9      825.43      831.85     18.35 o 
  -1   3   9     1706.42     1749.63     16.23 o 
   1   3   9     1426.38     1544.07     17.90 o 
   3   3   9        0.88        9.49      4.03 o 
   5   3   9      443.40      444.40     11.20 o 
   7   3   9       79.31       84.02      7.33 o 
 -16   4   9      194.84      238.10     13.26 o 
 -14   4   9        2.25        1.53      3.61 o 
 -12   4   9       78.25       87.74     10.21 o 
 -10   4   9     1274.72     1417.79     36.68 o 
  -8   4   9     1427.08     1544.55     26.89 o 
  -6   4   9       31.45       34.26      8.40 o 
  -4   4   9        1.75        0.44      1.30 o 
  -2   4   9        8.18        5.20      1.60 o 
   0   4   9     1484.03     1566.88     24.67 o 
   2   4   9      434.74      471.90     11.29 o 
   4   4   9       54.35       58.47      4.60 o 
   6   4   9        0.34        4.16      2.17 o 
   8   4   9      236.32      233.80      8.45 o 
 -17   5   9        1.67        2.93      2.61 o 
 -15   5   9       15.94       14.50      4.63 o 
 -13   5   9       88.86       91.38     10.55 o 
 -11   5   9       50.97       61.29      6.20 o 
  -9   5   9        5.22        7.05      2.91 o 
  -7   5   9      436.83      435.27     11.32 o 
  -5   5   9       67.69       81.94     11.62 o 
  -3   5   9       47.75       62.40      9.33 o 
  -1   5   9       59.95       64.13      3.59 o 
   1   5   9      449.69      515.15     11.63 o 
   3   5   9       29.69       34.13      6.26 o 
   5   5   9       33.89       42.30      4.71 o 
   7   5   9      136.76      139.85      8.50 o 
 -16   6   9     1162.53     1119.40     25.73 o 
 -14   6   9      348.73      365.15     18.67 o 
 -12   6   9      999.94     1119.62     34.71 o 
 -10   6   9      190.12      197.37      9.79 o 
  -8   6   9        5.35        6.70      2.18 o 
  -6   6   9      668.02      658.37     17.27 o 
  -4   6   9      452.65      478.75     10.29 o 
  -2   6   9      100.52       99.45      4.42 o 
   0   6   9      511.42      451.19     10.79 o 
   2   6   9      250.06      256.28      9.88 o 
   4   6   9      229.01      223.82      8.65 o 
   6   6   9      164.30      171.24      7.62 o 
 -17   7   9      263.55      199.09      7.73 o 
 -15   7   9      125.58      123.48      9.65 o 
 -13   7   9      796.41      849.11     18.85 o 
 -11   7   9        6.89        9.14      2.35 o 
  -9   7   9      201.33      196.17      9.90 o 
  -7   7   9      599.04      597.02     13.58 o 
  -5   7   9     4420.32     4332.03     50.61 o 
  -3   7   9        0.92        3.35      2.15 o 
  -1   7   9       12.95        7.43      1.96 o 
   1   7   9        6.38       12.89      2.92 o 
   3   7   9       50.81       49.91      4.48 o 
   5   7   9      189.15      177.14      8.53 o 
   7   7   9       68.32       53.81      4.44 o 
 -16   8   9      713.90      662.27     15.77 o 
 -14   8   9        2.77        2.39      1.75 o 
 -12   8   9      512.50      550.20     15.78 o 
 -10   8   9       38.03       29.73      4.46 o 
  -8   8   9       77.95       90.44      7.01 o 
  -6   8   9     1911.00     1859.32     29.92 o 
  -4   8   9      523.05      568.46     16.41 o 
  -2   8   9      977.56      908.21     14.63 o 
   0   8   9       63.63       65.14      5.12 o 
   2   8   9       32.63       23.55      4.81 o 
   4   8   9      521.98      565.71     12.72 o 
   6   8   9      672.26      642.09     12.71 o 
 -15   9   9       29.20       22.87      3.46 o 
 -13   9   9      921.82      955.74     18.79 o 
 -11   9   9       52.60       54.39      5.45 o 
  -9   9   9       30.87       33.66      6.45 o 
  -7   9   9      109.96      102.26      8.99 o 
  -5   9   9       75.57       68.33      6.00 o 
  -3   9   9     1405.34     1352.58     25.19 o 
  -1   9   9        2.60       -2.11      2.11 o 
   1   9   9      286.18      288.09     10.09 o 
   3   9   9      406.17      383.13     10.77 o 
   5   9   9      685.09      689.20     14.40 o 
 -14  10   9       24.26       20.67      3.43 o 
 -12  10   9     1972.61     2009.81     27.46 o 
 -10  10   9     4851.37     4946.30     46.84 o 
  -8  10   9       31.85       33.24      4.64 o 
  -6  10   9      795.24      737.19     19.14 o 
  -4  10   9      323.56      274.96     20.63 o 
  -2  10   9       54.83       33.35      4.10 o 
   0  10   9      700.08      650.38     14.61 o 
   2  10   9      217.97      196.48      7.79 o 
   4  10   9       91.06       81.62      4.39 o 
 -15  11   9      471.93      327.20      9.99 o 
 -13  11   9     1400.56     1409.00     28.82 o 
 -11  11   9      569.90      613.34     14.89 o 
  -9  11   9      202.81      183.49     13.22 o 
  -7  11   9       77.27       81.84      8.57 o 
  -5  11   9      910.26      799.05     19.27 o 
  -3  11   9       10.32       13.42      5.15 o 
  -1  11   9     1168.11     1148.81     24.49 o 
   1  11   9        6.99        8.09      2.22 o 
   3  11   9       17.99       21.46      2.67 o 
   5  11   9      109.98       99.24      5.45 o 
 -14  12   9      374.07      271.61      9.05 o 
 -12  12   9       75.92       83.88      7.68 o 
 -10  12   9       85.81       90.86      9.25 o 
  -8  12   9      168.25      169.37     13.00 o 
  -6  12   9       52.77       48.32      4.89 o 
  -4  12   9       42.41       30.52      6.32 o 
  -2  12   9      210.81      234.95     15.34 o 
   0  12   9      172.17      188.04      8.80 o 
   2  12   9      993.07      991.27     17.83 o 
   4  12   9       51.62       46.36      4.12 o 
 -13  13   9       34.83       33.66      3.77 o 
 -11  13   9      110.78      103.63      8.46 o 
  -9  13   9     1555.60     1597.52     36.44 o 
  -7  13   9      330.77      315.99     17.15 o 
  -5  13   9      114.86      127.89     11.23 o 
  -3  13   9      257.78      293.89     16.49 o 
  -1  13   9       22.03       28.47      3.48 o 
   1  13   9      557.67      552.70     12.79 o 
   3  13   9      161.89      154.28      5.41 o 
 -12  14   9        8.57       10.55      2.52 o 
 -10  14   9     1042.80     1057.39     25.75 o 
  -8  14   9      968.48     1015.03     27.95 o 
  -6  14   9       56.95       52.59      4.65 o 
  -4  14   9       23.22       27.58      5.49 o 
  -2  14   9       10.19       11.59      4.15 o 
   0  14   9      830.86      860.67     27.06 o 
   2  14   9      259.70      248.05      8.97 o 
 -11  15   9       13.95       16.55      2.89 o 
  -9  15   9       49.62       52.65      5.88 o 
  -7  15   9      217.72      225.94     12.39 o 
  -5  15   9      152.58      158.86      7.26 o 
  -3  15   9       71.37       69.35      6.93 o 
  -1  15   9      204.17      232.15     10.90 o 
   1  15   9      130.10      149.56      6.39 o 
 -10  16   9       82.02       77.63      5.00 o 
  -8  16   9      635.73      675.53     17.52 o 
  -6  16   9       11.23       14.37      2.08 o 
  -4  16   9       42.78       50.54      3.71 o 
  -2  16   9       83.18       54.97      4.91 o 
   0  16   9        0.13        2.22      1.65 o 
  -7  17   9      622.04      593.04     13.16 o 
  -5  17   9        3.94        2.38      1.47 o 
  -3  17   9     1563.19     1343.16     19.84 o 
 -16   0  10      376.58      390.65     15.90 o 
 -14   0  10      409.34      392.35     19.37 o 
 -12   0  10       39.13       35.90      6.63 o 
 -10   0  10      128.99      115.75      7.47 o 
  -8   0  10     2534.77     2664.93     35.14 o 
  -6   0  10        0.00       14.61     13.10 o 
  -4   0  10    12033.39    12653.87    185.53 o 
  -2   0  10     5207.04     5311.69     52.73 o 
   4   0  10       15.92       24.15      5.50 o 
   6   0  10     2434.66     2359.56     32.96 o 
 -17   1  10      242.34      217.44     12.53 o 
 -15   1  10      290.71      296.19     13.07 o 
 -13   1  10       56.99       51.06      5.45 o 
 -11   1  10      570.37      618.84     16.93 o 
  -9   1  10        1.05        6.01      1.99 o 
  -7   1  10      102.44      107.91      5.88 o 
  -5   1  10      212.24      214.08      9.00 o 
  -3   1  10      847.34      804.83     14.31 o 
  -1   1  10     1093.62     1082.29     18.67 o 
   1   1  10     2290.03     2374.98     50.94 o 
   3   1  10      726.99      771.33     27.36 o 
   5   1  10     2311.41     2380.62     29.61 o 
   7   1  10     1199.18     1095.80     17.60 o 
 -16   2  10       69.16       74.28      8.26 o 
 -14   2  10      337.84      360.21     12.68 o 
 -12   2  10       66.66       69.93      5.00 o 
 -10   2  10     2192.34     2195.46     45.71 o 
  -8   2  10       33.61       24.71      3.77 o 
  -6   2  10     7326.29     7728.52     58.36 o 
  -4   2  10      793.45      844.59     14.40 o 
  -2   2  10     1077.13     1103.40     19.52 o 
   0   2  10      165.00      175.34     10.48 o 
   2   2  10      886.69      895.26     21.73 o 
   4   2  10      191.04      182.26     11.96 o 
   6   2  10      903.02      917.33     15.18 o 
 -17   3  10      292.87      282.19     11.69 o 
 -15   3  10     1258.86     1375.86     34.41 o 
 -13   3  10      302.29      312.11     18.53 o 
 -11   3  10      977.10     1048.21     32.30 o 
  -9   3  10     1409.03     1404.36     28.41 o 
  -7   3  10        9.30       13.32      2.90 o 
  -5   3  10     2365.94     2324.65     39.55 o 
  -3   3  10      726.46      717.73     10.86 o 
  -1   3  10      273.34      258.62     11.16 o 
   1   3  10      302.77      298.61     10.38 o 
   3   3  10       22.92       24.23      3.92 o 
   5   3  10      149.25      144.72      9.25 o 
 -16   4  10      274.30      288.41     13.89 o 
 -14   4  10      175.08      197.12     14.25 o 
 -12   4  10      350.24      343.70     13.59 o 
 -10   4  10       38.49       40.36      7.21 o 
  -8   4  10     1498.50     1491.58     27.47 o 
  -6   4  10       35.85       48.05      4.19 o 
  -4   4  10      605.53      508.56     10.88 o 
  -2   4  10      507.82      523.87     11.18 o 
   0   4  10     1486.65     1501.29     23.14 o 
   2   4  10      418.60      427.49     15.04 o 
   4   4  10       56.50       52.59      3.81 o 
   6   4  10      363.70      361.21      9.25 o 
 -17   5  10       72.83       76.87      5.70 o 
 -15   5  10      510.31      557.21     21.18 o 
 -13   5  10      173.88      196.89     14.53 o 
 -11   5  10      194.58      200.55     15.04 o 
  -9   5  10     1068.95     1128.61     34.83 o 
  -7   5  10        0.06        3.02      1.34 o 
  -5   5  10       12.28        5.95      1.76 o 
  -3   5  10      408.47      420.45      8.13 o 
  -1   5  10      424.30      455.00     11.86 o 
   1   5  10     2414.31     2520.87     25.49 o 
   3   5  10        0.02        0.77      1.58 o 
   5   5  10       33.70       31.78      5.05 o 
 -16   6  10      198.57      185.81     10.23 o 
 -14   6  10       94.20       94.45      9.65 o 
 -12   6  10      658.38      739.82     28.07 o 
 -10   6  10      728.16      828.33     30.26 o 
  -8   6  10       21.48       19.31      3.32 o 
  -6   6  10      226.07      215.08      7.11 o 
  -4   6  10       24.96       22.19      3.80 o 
  -2   6  10       47.69       52.40      4.91 o 
   0   6  10      119.47      113.48      5.58 o 
   2   6  10      483.56      490.61     16.04 o 
   4   6  10       17.55       16.17      3.16 o 
   6   6  10        2.87        4.79      1.68 o 
 -15   7  10      517.65      527.81     18.44 o 
 -13   7  10        8.15        4.14      3.71 o 
 -11   7  10        7.56       10.44      2.43 o 
  -9   7  10       10.19       10.84      3.12 o 
  -7   7  10      109.18      109.58      7.54 o 
  -5   7  10      789.20      819.61     22.44 o 
  -3   7  10       40.77       26.55      3.22 o 
  -1   7  10      161.52      173.01      6.70 o 
   1   7  10       31.05       42.66      4.18 o 
   3   7  10       52.84       59.60      5.49 o 
   5   7  10       61.02       65.18      6.03 o 
 -16   8  10       10.64        7.99      2.06 o 
 -14   8  10       21.92       23.78      4.71 o 
 -12   8  10      136.38      147.77      7.91 o 
 -10   8  10       43.37       56.22      6.43 o 
  -8   8  10       91.83       95.97      7.18 o 
  -6   8  10       13.46        4.56      2.35 o 
  -4   8  10        3.06       10.51      3.12 o 
  -2   8  10       16.65        6.43      2.00 o 
   0   8  10       98.51       89.05      5.73 o 
   2   8  10       51.47       32.94      3.58 o 
   4   8  10        9.43        7.50      3.10 o 
 -15   9  10        2.06        0.30      1.69 o 
 -13   9  10      163.35      170.77      7.54 o 
 -11   9  10      114.12      114.94      8.97 o 
  -9   9  10        0.07        2.62      2.53 o 
  -7   9  10       22.92       36.38      7.65 o 
  -5   9  10      169.37      173.47      9.35 o 
  -3   9  10      196.59      148.24     11.05 o 
  -1   9  10      310.74      292.18     11.81 o 
   1   9  10      120.46      104.11      5.76 o 
   3   9  10      113.99      124.53      9.38 o 
   5   9  10      870.57      791.46     15.14 o 
 -14  10  10      887.40      770.11     17.34 o 
 -12  10  10      778.30      805.18     16.41 o 
 -10  10  10      327.04      335.51     11.87 o 
  -8  10  10      141.52      151.00     16.15 o 
  -6  10  10      631.33      601.41     17.01 o 
  -4  10  10       25.52       22.08      3.60 o 
  -2  10  10      555.09      526.26     15.06 o 
   0  10  10       87.55       85.20      6.29 o 
   2  10  10      341.29      332.18      8.32 o 
   4  10  10       53.11       54.69      4.76 o 
 -13  11  10      148.91      126.07      7.57 o 
 -11  11  10     2675.28     2728.10     39.62 o 
  -9  11  10      168.53      158.30     17.07 o 
  -7  11  10        0.49       -0.25      4.08 o 
  -5  11  10       31.22       16.90      3.17 o 
  -3  11  10      100.50      104.42     10.40 o 
  -1  11  10     1734.18     1887.06     39.47 o 
   1  11  10     1505.07     1572.78     22.75 o 
   3  11  10      490.45      467.97     14.11 o 
 -12  12  10      336.31      317.90     13.05 o 
 -10  12  10     1313.86     1377.72     31.77 o 
  -8  12  10      171.21      202.42     13.37 o 
  -6  12  10       41.62       34.25      4.08 o 
  -4  12  10        0.11       -2.02      3.87 o 
  -2  12  10     2109.66     2199.73     42.90 o 
   0  12  10     4682.77     4716.01     59.80 o 
   2  12  10     1131.61     1123.00     22.09 o 
 -11  13  10      124.00      125.07      8.40 o 
  -9  13  10     4197.91     4341.41     55.32 o 
  -7  13  10      113.53      106.62      9.57 o 
  -5  13  10       49.77       34.97      6.07 o 
  -3  13  10        1.52        1.89      3.14 o 
  -1  13  10      651.76      742.00     21.72 o 
   1  13  10     1754.89     1760.32     27.15 o 
 -10  14  10      317.45      326.13     12.90 o 
  -8  14  10      409.11      434.02     16.74 o 
  -6  14  10        6.53        5.09      1.60 o 
  -4  14  10        1.72       -0.81      3.00 o 
  -2  14  10        0.00       -3.18      3.18 o 
   0  14  10       29.33       24.23      3.46 o 
  -9  15  10       64.49       64.89      5.57 o 
  -7  15  10      136.99      126.44      8.39 o 
  -5  15  10        0.01        2.47      1.43 o 
  -3  15  10       58.06       69.05      5.93 o 
  -1  15  10       93.56       86.05      5.25 o 
  -8  16  10        9.16        7.79      1.95 o 
  -6  16  10      172.61      175.66      8.11 o 
  -4  16  10       68.54       55.16      4.42 o 
 -17   1  11      100.69       89.51      5.97 o 
 -15   1  11      315.08      318.48     11.90 o 
 -13   1  11      112.76      134.11      8.08 o 
 -11   1  11      292.03      302.72     16.83 o 
  -9   1  11      140.76      145.63      8.40 o 
  -7   1  11       21.49       29.83      5.85 o 
  -5   1  11     4549.91     4766.38     40.80 o 
  -3   1  11      198.52      203.44     10.71 o 
  -1   1  11      110.70      110.37      8.15 o 
   1   1  11        1.09        3.31      2.95 o 
   3   1  11      245.42      243.92      6.63 o 
   5   1  11       53.25       51.78      2.24 o 
 -16   2  11     1762.07     1822.32     33.23 o 
 -14   2  11      308.20      318.06     12.72 o 
 -12   2  11        4.31        4.98      1.91 o 
 -10   2  11       52.78       52.45      7.86 o 
  -8   2  11      784.56      804.32     19.28 o 
  -6   2  11     3771.10     3842.17     43.62 o 
  -4   2  11       80.66       75.26      6.75 o 
  -2   2  11     2558.53     2611.66     29.36 o 
   0   2  11        0.14       -0.07      2.09 o 
   2   2  11      341.45      363.42     10.36 o 
   4   2  11        1.17        2.94      1.39 o 
 -17   3  11     1508.96     1460.39     23.81 o 
 -15   3  11     1908.70     2079.98     40.09 o 
 -13   3  11       94.87       89.43      9.91 o 
 -11   3  11     1169.46     1258.23     35.67 o 
  -9   3  11       54.52       70.36      9.31 o 
  -7   3  11      403.73      383.39     13.46 o 
  -5   3  11     2284.30     2425.05     34.86 o 
  -3   3  11       21.88       16.01      3.47 o 
  -1   3  11       21.10       30.05      3.61 o 
   1   3  11      111.27      114.50      7.51 o 
   3   3  11       53.57       56.66      3.90 o 
   5   3  11       64.02       62.02      3.66 o 
 -16   4  11      226.71      251.29     12.23 o 
 -14   4  11      770.56      846.85     27.68 o 
 -12   4  11       36.99       43.03      5.16 o 
 -10   4  11      545.61      597.77     25.42 o 
  -8   4  11      323.92      322.58     18.92 o 
  -6   4  11      396.26      444.75     14.51 o 
  -4   4  11       11.10        6.73      2.00 o 
  -2   4  11      299.73      334.84     10.75 o 
   0   4  11      824.91      869.30     20.47 o 
   2   4  11        1.07        4.57      2.23 o 
   4   4  11      146.64      151.55      6.69 o 
 -17   5  11      836.90      715.03     14.91 o 
 -15   5  11        4.96        5.12      3.43 o 
 -13   5  11      218.08      240.11     15.56 o 
 -11   5  11      759.57      924.21     31.43 o 
  -9   5  11     1732.40     1943.53     46.13 o 
  -7   5  11        6.34       19.25      5.41 o 
  -5   5  11      351.42      311.61      9.80 o 
  -3   5  11        4.05        2.98      1.95 o 
  -1   5  11      142.58      124.86      6.58 o 
   1   5  11       87.98       87.84      6.30 o 
   3   5  11       23.00       28.72      3.51 o 
   5   5  11        5.75        4.27      1.70 o 
 -16   6  11      139.88      150.23      8.45 o 
 -14   6  11      100.14      100.86      9.50 o 
 -12   6  11     1200.38     1275.09     25.01 o 
 -10   6  11     1144.31     1199.51     36.20 o 
  -8   6  11      441.39      411.09     13.87 o 
  -6   6  11      532.47      462.41     16.91 o 
  -4   6  11        0.30        1.79      1.70 o 
  -2   6  11       70.47       44.59      4.09 o 
   0   6  11      555.89      524.19     12.49 o 
   2   6  11        2.57        3.30      2.08 o 
   4   6  11      288.05      274.58      8.01 o 
 -15   7  11       12.04       10.61      3.19 o 
 -13   7  11      221.07      231.08     14.18 o 
 -11   7  11       10.59       10.90      4.91 o 
  -9   7  11      106.10      124.30     10.73 o 
  -7   7  11      231.20      212.62     10.25 o 
  -5   7  11      561.25      517.78     15.96 o 
  -3   7  11        5.41       11.52      2.46 o 
  -1   7  11      618.55      615.41     13.40 o 
   1   7  11      195.69      219.93      9.48 o 
   3   7  11       91.61       86.71      5.10 o 
 -14   8  11       51.83       54.48      6.16 o 
 -12   8  11       62.16       65.75      7.92 o 
 -10   8  11      231.78      257.13     10.77 o 
  -8   8  11        9.48       12.84      3.22 o 
  -6   8  11     1942.63     2034.27     31.20 o 
  -4   8  11     1807.35     1829.86     29.47 o 
  -2   8  11      149.01      140.09      7.96 o 
   0   8  11      131.03      137.52      7.49 o 
   2   8  11      243.26      233.88      8.43 o 
   4   8  11      388.21      374.55     10.60 o 
 -15   9  11      363.61      299.47      9.37 o 
 -13   9  11       55.07       59.55      6.40 o 
 -11   9  11      364.49      370.21     11.69 o 
  -9   9  11       90.45       84.00      6.45 o 
  -7   9  11       17.24       18.17      5.57 o 
  -5   9  11     1432.81     1406.31     25.40 o 
  -3   9  11       13.87       20.03      8.90 o 
  -1   9  11       57.92       67.23      8.09 o 
   1   9  11      239.91      253.05     15.69 o 
   3   9  11      200.41      191.94     14.12 o 
 -14  10  11       40.05       22.97      2.89 o 
 -12  10  11      369.43      352.44     13.51 o 
 -10  10  11       97.89      103.76      9.75 o 
  -8  10  11       19.38       26.59      3.89 o 
  -6  10  11       80.88       69.88      5.85 o 
  -4  10  11       10.51       10.97      2.75 o 
  -2  10  11      295.05      284.77     15.77 o 
   0  10  11       58.86       63.92      7.04 o 
   2  10  11      164.25      172.34      8.86 o 
 -13  11  11      552.80      471.46     11.67 o 
 -11  11  11      954.03      938.42     32.88 o 
  -9  11  11       15.29       14.96      5.82 o 
  -7  11  11      108.11      138.30      7.54 o 
  -5  11  11       77.63       85.27      5.76 o 
  -3  11  11      249.39      228.49     13.71 o 
  -1  11  11       63.43       67.85      7.25 o 
   1  11  11     1134.62     1103.35     22.50 o 
 -12  12  11      148.15      137.68      7.24 o 
 -10  12  11      120.58      108.49      8.27 o 
  -8  12  11     1066.94     1101.85     27.90 o 
  -6  12  11       27.56       34.02      5.69 o 
  -4  12  11        2.64        8.62      3.88 o 
  -2  12  11     1907.15     2028.26     35.82 o 
   0  12  11       29.17       38.83      4.61 o 
 -11  13  11      161.38      152.80      7.69 o 
  -9  13  11     1544.99     1530.06     29.11 o 
  -7  13  11       58.40       62.38      6.68 o 
  -5  13  11      362.23      407.26     16.26 o 
  -3  13  11       60.91       52.93      5.88 o 
  -1  13  11     1201.36     1228.27     22.72 o 
 -10  14  11       59.10       48.76      4.39 o 
  -8  14  11       23.11       25.12      3.99 o 
  -6  14  11      356.57      366.42     13.87 o 
  -4  14  11        0.90        0.40      1.89 o 
  -2  14  11      276.44      280.36     10.01 o 
  -7  15  11      505.53      468.61     12.87 o 
  -5  15  11      134.80      138.20      7.04 o 
 -16   0  12      336.60      316.73     11.56 o 
 -14   0  12      625.24      663.70     22.21 o 
 -12   0  12      396.04      418.55     13.05 o 
 -10   0  12      211.49      241.75     14.94 o 
  -8   0  12     4650.08     4784.32     68.58 o 
  -6   0  12     9478.71     9936.02    101.89 o 
  -4   0  12      162.21      184.74     14.66 o 
  -2   0  12      194.62      213.91     15.47 o 
   0   0  12      929.96      964.95     30.40 o 
   2   0  12      235.08      258.78     13.65 o 
   4   0  12     6069.89     5460.69     38.59 o 
 -15   1  12      567.11      558.24     24.01 o 
 -13   1  12       25.71       25.71      3.63 o 
 -11   1  12       16.82       11.60      4.17 o 
  -9   1  12      515.30      541.75     16.02 o 
  -7   1  12     2248.59     2372.38     37.47 o 
  -5   1  12     8466.34     8883.42     69.22 o 
  -3   1  12      411.55      431.82     15.53 o 
  -1   1  12      335.36      361.58     13.75 o 
   1   1  12       12.66       15.83      2.48 o 
   3   1  12      694.49      692.56     11.86 o 
 -16   2  12     1197.18     1182.38     23.99 o 
 -14   2  12        1.38        0.16      1.56 o 
 -12   2  12     1340.24     1450.51     20.25 o 
 -10   2  12      449.46      500.21     22.36 o 
  -8   2  12      824.19      868.50     20.47 o 
  -6   2  12      443.64      460.77     36.56 o 
  -4   2  12      273.07      286.66     20.44 o 
  -2   2  12      221.79      242.79     11.47 o 
   0   2  12      239.35      241.18      8.30 o 
   2   2  12      535.14      550.87     10.59 o 
   4   2  12        0.33       -0.42      1.20 o 
 -15   3  12      766.61      837.05     23.45 o 
 -13   3  12      504.73      534.90     22.07 o 
 -11   3  12       55.00       59.13      8.05 o 
  -9   3  12      372.58      352.33     19.52 o 
  -7   3  12      482.27      500.10     15.66 o 
  -5   3  12      326.97      326.93     13.15 o 
  -3   3  12      105.64      130.58     10.15 o 
  -1   3  12       70.28       68.51      5.70 o 
   1   3  12      520.15      542.10     12.03 o 
   3   3  12      127.13      106.94      3.80 o 
 -16   4  12     1273.77     1275.57     24.33 o 
 -14   4  12      307.33      322.28     16.10 o 
 -12   4  12      539.17      568.25     16.36 o 
 -10   4  12      486.02      482.23     22.46 o 
  -8   4  12      160.06      165.05     13.85 o 
  -6   4  12       19.51       35.67      4.67 o 
  -4   4  12        2.46        2.46      2.00 o 
  -2   4  12       19.14       18.91      2.88 o 
   0   4  12      359.14      374.70     10.01 o 
   2   4  12       88.76       86.88      4.04 o 
 -15   5  12      853.98      900.46     23.12 o 
 -13   5  12      142.39      157.12     11.90 o 
 -11   5  12     2343.12     2387.20     48.38 o 
  -9   5  12      277.82      266.45     17.13 o 
  -7   5  12     1688.74     1699.05     42.84 o 
  -5   5  12      274.71      286.50      9.92 o 
  -3   5  12      507.90      492.83     13.14 o 
  -1   5  12       36.73       39.36      3.79 o 
   1   5  12       33.17       28.93      2.75 o 
   3   5  12        0.20       -0.85      1.24 o 
 -16   6  12      293.18      290.12     10.07 o 
 -14   6  12      182.80      191.26     11.59 o 
 -12   6  12      157.96      140.67      9.53 o 
 -10   6  12        0.90        4.66      4.14 o 
  -8   6  12      903.19      907.91     30.98 o 
  -6   6  12      443.14      430.94     15.75 o 
  -4   6  12      459.35      422.73     11.04 o 
  -2   6  12      259.94      247.50      8.33 o 
   0   6  12       32.79       27.13      2.70 o 
   2   6  12       26.78       19.53      2.48 o 
 -15   7  12        2.83        2.76      2.01 o 
 -13   7  12       41.59       42.85      6.11 o 
 -11   7  12       53.88       72.53      8.88 o 
  -9   7  12        0.40        3.50      3.75 o 
  -7   7  12       72.98       77.74      6.02 o 
  -5   7  12     1274.39     1251.40     23.57 o 
  -3   7  12      234.37      204.47      7.38 o 
  -1   7  12        9.36       11.93      2.03 o 
   1   7  12       34.50       23.14      2.82 o 
 -14   8  12       37.39       32.26      4.46 o 
 -12   8  12      187.03      182.97     11.63 o 
 -10   8  12        9.59        8.87      3.36 o 
  -8   8  12      160.48      158.16      8.28 o 
  -6   8  12      154.55      160.03      8.43 o 
  -4   8  12       82.92       99.42      6.59 o 
  -2   8  12      139.59      156.39     11.43 o 
   0   8  12      220.39      192.53      7.24 o 
   2   8  12        7.12        5.95      1.88 o 
 -13   9  12      425.36      383.12     13.74 o 
 -11   9  12       73.45       82.85      5.07 o 
  -9   9  12        1.19        3.85      2.12 o 
  -7   9  12       18.19       24.46      3.47 o 
  -5   9  12      208.52      191.02      8.72 o 
  -3   9  12        8.03        5.26      1.98 o 
  -1   9  12      544.16      494.78     17.53 o 
   1   9  12        9.88       11.35      2.68 o 
 -12  10  12     1522.33     1357.53     24.56 o 
 -10  10  12        0.89        2.91      1.67 o 
  -8  10  12      172.04      166.60      7.82 o 
  -6  10  12      166.76      180.37      8.07 o 
  -4  10  12       29.37       30.11      3.39 o 
  -2  10  12      372.75      373.84     15.14 o 
   0  10  12       32.55       38.00      4.39 o 
 -11  11  12        0.76        1.44      1.26 o 
  -9  11  12       11.32       17.25      5.21 o 
  -7  11  12      160.31      153.37      6.91 o 
  -5  11  12       74.40       79.83      7.45 o 
  -3  11  12      348.47      360.41     14.49 o 
  -1  11  12        9.57       17.74      3.18 o 
 -10  12  12      691.14      655.05     16.01 o 
  -8  12  12      309.22      288.02     12.35 o 
  -6  12  12      142.04      167.69      9.89 o 
  -4  12  12       12.58       16.05      3.54 o 
  -2  12  12       25.05       28.73      3.80 o 
  -9  13  12      189.06      199.83      8.48 o 
  -7  13  12        1.46        6.41      2.36 o 
  -5  13  12       13.80       12.27      2.87 o 
  -3  13  12      337.30      381.95     11.37 o 
  -6  14  12      182.58      206.11      7.89 o 
 -15   1  13       39.25       30.06      3.78 o 
 -13   1  13      297.04      287.15     13.66 o 
 -11   1  13      116.89      105.82      6.64 o 
  -9   1  13       61.54       52.18      5.23 o 
  -7   1  13      876.85      967.79     21.72 o 
  -5   1  13        0.19       -1.46      2.53 o 
  -3   1  13       68.81       70.08      6.25 o 
  -1   1  13        2.50        2.10      2.10 o 
   1   1  13        4.18        6.46      2.84 o 
 -16   2  13      182.55      170.52      7.64 o 
 -14   2  13      112.77      120.77      9.19 o 
 -12   2  13       43.77       42.60      8.31 o 
 -10   2  13      375.00      401.96     19.31 o 
  -8   2  13      512.96      548.76     15.89 o 
  -6   2  13       30.53       30.98      4.41 o 
  -4   2  13       49.15       60.62      5.78 o 
  -2   2  13       91.36      107.12      7.09 o 
   0   2  13       32.15       29.82      3.55 o 
   2   2  13        3.70        2.83      1.28 o 
 -15   3  13      126.06      117.38      7.97 o 
 -13   3  13      994.33     1003.80     27.66 o 
 -11   3  13      777.17      781.32     26.14 o 
  -9   3  13        0.22        4.65      3.70 o 
  -7   3  13      172.44      160.31      8.74 o 
  -5   3  13      123.22      122.68      7.84 o 
  -3   3  13      463.45      476.01     14.71 o 
  -1   3  13      280.85      260.42      9.93 o 
   1   3  13        7.67        6.18      1.73 o 
 -16   4  13      156.04      146.08      6.88 o 
 -14   4  13       17.78        9.98      3.45 o 
 -12   4  13       53.25       48.78      4.89 o 
 -10   4  13      611.60      614.51     24.17 o 
  -8   4  13        0.73        6.15      4.05 o 
  -6   4  13       17.14       19.13      3.37 o 
  -4   4  13       18.10       21.02      3.66 o 
  -2   4  13      884.75      936.87     14.64 o 
   0   4  13      929.81      974.04     12.77 o 
   2   4  13        0.14        0.34      1.32 o 
 -15   5  13      464.79      450.39     14.26 o 
 -13   5  13       89.33       91.73      8.46 o 
 -11   5  13       26.59       41.51      6.71 o 
  -9   5  13        6.25       11.33      4.96 o 
  -7   5  13      215.29      191.73     14.11 o 
  -5   5  13        2.18        1.43      2.09 o 
  -3   5  13      174.44      162.06      6.29 o 
  -1   5  13      155.88      155.82      5.52 o 
   1   5  13       82.23       83.72      3.86 o 
 -14   6  13        1.65       -0.36      2.14 o 
 -12   6  13       15.69       10.01      2.62 o 
 -10   6  13      104.66      107.05     10.11 o 
  -8   6  13      817.49      860.54     28.43 o 
  -6   6  13      633.04      656.72     24.50 o 
  -4   6  13        7.56        5.25      1.47 o 
  -2   6  13       14.05       15.74      2.09 o 
   0   6  13       79.83       94.41      4.53 o 
 -15   7  13       17.28       17.05      2.53 o 
 -13   7  13      283.86      269.53     12.48 o 
 -11   7  13       25.60       18.39      3.36 o 
  -9   7  13      118.14      128.86     10.95 o 
  -7   7  13     1033.36     1090.01     27.42 o 
  -5   7  13       15.38        7.21      2.08 o 
  -3   7  13       99.45      114.54      4.70 o 
  -1   7  13       13.36       19.09      2.37 o 
 -14   8  13        8.61        3.89      1.72 o 
 -12   8  13      231.02      203.99     10.92 o 
 -10   8  13        6.81        3.41      2.96 o 
  -8   8  13      444.74      429.05     11.73 o 
  -6   8  13       37.07       54.15      4.86 o 
  -4   8  13      435.53      412.50     11.03 o 
  -2   8  13        0.16        2.56      2.28 o 
   0   8  13       62.74       50.86      3.96 o 
 -13   9  13      343.55      257.76      9.25 o 
 -11   9  13      219.01      186.40      9.98 o 
  -9   9  13        0.24        0.90      1.42 o 
  -7   9  13       76.76       60.43      4.47 o 
  -5   9  13      379.43      344.45     12.03 o 
  -3   9  13       23.91       16.74      3.38 o 
  -1   9  13      156.90      142.01      6.81 o 
 -10  10  13       21.67       14.43      3.00 o 
  -8  10  13        5.11        8.13      1.92 o 
  -6  10  13      116.24      101.37     12.51 o 
  -4  10  13      192.42      189.54      9.42 o 
  -2  10  13        0.19        2.12      1.69 o 
  -9  11  13        0.85       -1.13      1.78 o 
  -7  11  13        2.51        1.77      1.78 o 
  -5  11  13        2.83        1.34      1.77 o 
  -3  11  13      175.24      143.36      6.68 o 
  -8  12  13       29.78       30.90      3.13 o 
  -6  12  13       32.85       51.58      4.16 o 
 -14   0  14       51.32       48.55      4.52 o 
 -12   0  14      104.02      118.53      8.62 o 
 -10   0  14      424.17      470.53     18.13 o 
  -8   0  14      754.88      803.89     25.56 o 
  -6   0  14     4790.10     5004.63     65.02 o 
  -4   0  14        2.83        2.98      3.22 o 
  -2   0  14      622.69      690.72     21.04 o 
   0   0  14        1.39        1.95      1.67 o 
 -15   1  14       72.07       60.94      4.32 o 
 -13   1  14      427.52      401.14      9.82 o 
 -11   1  14       18.93       19.62      2.76 o 
  -9   1  14      565.74      577.45     14.71 o 
  -7   1  14        6.96        8.98      3.92 o 
  -5   1  14      144.18      140.65     11.04 o 
  -3   1  14        3.38        5.20      2.27 o 
  -1   1  14       30.46       33.89      5.10 o 
 -14   2  14        2.29        3.56      2.36 o 
 -12   2  14       83.88       86.08      5.43 o 
 -10   2  14       21.12       24.49      5.01 o 
  -8   2  14      611.97      641.53     26.84 o 
  -6   2  14      548.78      545.75     14.93 o 
  -4   2  14        8.81       11.12      2.76 o 
  -2   2  14      131.57      127.41      6.37 o 
   0   2  14       15.00       25.95      3.76 o 
 -15   3  14        6.18        5.66      1.91 o 
 -13   3  14      113.82      125.19      8.81 o 
 -11   3  14        0.72        2.80      2.85 o 
  -9   3  14       11.42        8.38      3.80 o 
  -7   3  14        8.69        8.62      2.49 o 
  -5   3  14      297.25      326.77     11.17 o 
  -3   3  14       46.49       57.37      6.88 o 
  -1   3  14      437.13      449.12     10.03 o 
 -14   4  14       51.66       48.39      5.02 o 
 -12   4  14      462.59      421.28     11.60 o 
 -10   4  14      109.16      116.86      9.81 o 
  -8   4  14      129.97      127.19     10.74 o 
  -6   4  14       46.42       45.14      4.25 o 
  -4   4  14       53.00       50.82      4.28 o 
  -2   4  14      422.29      381.61      9.78 o 
 -13   5  14      251.83      233.48     11.26 o 
 -11   5  14        1.99        6.26      3.22 o 
  -9   5  14       18.77       15.21      4.36 o 
  -7   5  14      110.41      137.13     10.72 o 
  -5   5  14      124.99      147.65      6.71 o 
  -3   5  14      274.96      282.37     12.52 o 
  -1   5  14     1293.44     1217.73     19.34 o 
 -14   6  14      333.17      291.93     10.13 o 
 -12   6  14      502.95      450.44     15.98 o 
 -10   6  14        0.59        2.65      3.01 o 
  -8   6  14      256.20      251.12     13.87 o 
  -6   6  14       10.09        2.47      2.92 o 
  -4   6  14       26.75       37.47      3.07 o 
  -2   6  14        4.51        2.24      1.05 o 
 -13   7  14       17.48       18.44      3.06 o 
 -11   7  14      187.47      160.43      6.85 o 
  -9   7  14       65.82       93.32      8.29 o 
  -7   7  14      597.84      600.10     19.80 o 
  -5   7  14        2.08       -0.48      2.10 o 
  -3   7  14       18.13       23.34      3.11 o 
 -12   8  14      178.32      149.12      7.59 o 
 -10   8  14      125.70      103.16      8.46 o 
  -8   8  14       44.20       62.39      6.30 o 
  -6   8  14        1.11        0.05      2.00 o 
  -4   8  14        0.00        1.31      0.96 o 
 -11   9  14       45.97       32.09      3.42 o 
  -9   9  14       34.68       23.78      6.82 o 
  -7   9  14       23.26       11.14      2.54 o 
 -13   1  15      200.80      146.76      6.86 o 
 -11   1  15       42.28       46.91      3.52 o 
  -9   1  15       83.98       64.65      4.73 o 
  -7   1  15     2256.04     2158.70     25.30 o 
  -5   1  15      105.81      113.40      5.76 o 
  -3   1  15        3.25        0.79      1.25 o 
 -12   2  15       95.21       88.30      4.35 o 
 -10   2  15      228.47      251.22     11.95 o 
  -8   2  15      953.46      892.21     19.91 o 
  -6   2  15        3.27       10.09      5.04 o 
  -4   2  15      504.07      538.57     18.26 o 
  -2   2  15       31.19       29.20      2.12 o 
 -13   3  15       29.16       30.69      3.62 o 
 -11   3  15       13.40       12.80      4.13 o 
  -9   3  15        6.88        3.61      2.75 o 
  -7   3  15       27.33       33.34      3.18 o 
  -5   3  15        1.41        0.07      1.41 o 
  -3   3  15      369.83      369.71      7.92 o 
 -12   4  15       27.92       20.77      3.46 o 
 -10   4  15      176.10      165.43      9.75 o 
  -8   4  15        0.03       -2.86      2.86 o 
  -6   4  15      148.29      153.83      7.85 o 
  -4   4  15       17.19       12.27      1.69 o 
 -13   5  15      376.37      284.29      9.28 o 
 -11   5  15      250.99      251.86     16.06 o 
  -9   5  15       32.27       19.98      3.91 o 
  -7   5  15      115.36      119.93      8.23 o 
  -5   5  15       25.54       30.96      4.07 o 
 -12   6  15      421.15      351.52     10.84 o 
 -10   6  15       24.42       19.60      3.60 o 
  -8   6  15       23.35       18.91      3.58 o 
  -6   6  15       36.87       29.23      3.91 o 
 -11   7  15       11.92        5.19      1.77 o 
  -9   7  15        1.01        2.09      1.79 o 
  -7   7  15       35.86       24.58      3.48 o 
  -8   8  15     1619.70     1379.86     19.68 o 
  -8   0  16     1225.48      963.39     17.07 o 
  -6   0  16     1170.11     1109.08     17.71 o 
  -9   1  16     2776.07     2633.97     28.56 o 
  -7   1  16     1976.02     1832.52     24.59 o 
 -10   2  16        7.22        1.27      1.54 o 
  -8   2  16      288.06      233.39      9.07 o 
  -6   2  16      143.22      166.13      7.12 o 
  -9   3  16       24.95       21.69      2.99 o 
  -7   3  16      199.16      210.91      8.25 o 
  -8   4  16      448.93      421.28     11.30 o 
                                                 
